# Supplementary material for: Genome-wide association study of self-reported walking pace suggests beneficial effects of brisk walking on health and survival
Source: Commun Biol. 2020 Oct 30;3:634. doi: 10.1038/s42003-020-01357-7 (PMC7599247; doi:10.1038/s42003-020-01357-7)
Supplement: Supplementary file 4 — Supplementary Data 1–11 [file 42003_2020_1357_MOESM4_ESM.xlsx]

## Sheet: File Index
	Supplementary Data
	1	Cohort characteristics
	2	Associated loci
	3	Annotation Catalogue
	4	GWAS Catalogue
	5	Gene Mapping
	6	Gene-based analysis
	7	Tissue-expression analysis
	8	Genetic correlations
	9	Mendelian Randomisation
	10	Mendelian Randomisation excluding BMI SNPs
	11	Multivariable MR adjusting for BMI

## Sheet: SD1
Supplementary Data 1: Cohort characteristics, by self-reported walking pace.
				Self-reported Walking Pace
			Overall (n = 450,967)	Slow (n = 34,567)	Average/Steady (n = 236,026)	Brisk (n = 180,374)	P-value (†)
Demographic
	Male		206,299 (45.7%)	15,601 (45.1%)	107,014 (45.3%)	83,684 (46.4%)	1.26x10-11
	Age (years)		56.8 (8.0)	59.4 (7.2)	57.4 (7.9)	55.4 (8.1)	<10-16
	Townsend Deprivation Index		-1.47 (2.98)	-0.23 (3.46)	-1.48 (2.96)	-1.71 (2.84)	<10-16
	Former or current smokers		206,675 (46.0%)	20,069 (58.5%)	110,669 (47.1%)	75,937 (42.2%)	<10-16
Fitness and Physical Activity
	Body mass index (kg/m2)		27.4 (4.8)	31.3 (6.6)	28.0 (4.6)	25.8 (3.8)	<10-16
	Low physical activity ¶		85,128 (37.2%)	8,427 (45.4%)	47,577 (29.0%)	29,124 (22.2%)	<10-16
	Grip Strength (kg)		32.8 (11.3)	28.3 (11.4)	32.4 (11.2)	34.3 (11.2)	<10-16
Diet
	Fruit and vegatables score *		7.78 (4.51)	7.24 (4.83)	7.52 (4.35)	8.22 (4.63)	<10-16
	Oily fish (portions per week)		1.10 (1.03)	1.01 (1.03)	1.06 (1.00)	1.16 (1.06)	<10-16
	Processed meat (portions per week)		1.51 (1.39)	1.72 (1.52)	1.57 (1.40)	1.39 (1.35)	<10-16
	Red meat (portions per week)		2.12 (1.41)	2.29 (1.60)	2.16 (1.41)	2.02 (1.37)	<10-16
	Current drinker **		332,708 (71.6%)	18,555 (53.8%)	166,032 (70.4%)	138,121 (76.6%)	<10-16
Sedentary behaviour
	Sleep duration (hours/day)		7.17 (1.09)	7.21 (1.60)	7.19 (1.07)	7.13 (0.98)	<10-16
	Time spent watching television (hours/day)		3.01 (1.54)	4.03 (2.17)	3.01 (1.49)	2.67 (1.33)	<10-16
Continuous variables reported as: mean (SD) Categorical variables reported as: n (%) (†) Cochran-Armitage trend test for proportions and analysis of variance for continuous measures. (¶) Low physical activity: defined as walking less than 1 hour/day (data field 894) and no sport activity (data field 6164) (*) Fruit and vegetables score: calculated as: Cooked vegetable intake (tablespoons/day; dat…

## Sheet: SD2
Supplementary Data 2: 75 Independent lead SNPs for self-reported walking pace
Note: Genomic risk loci were derived using the Functional Mapping and Annotation of genetic associations (FUMA) platform (41).Lead SNPs were defined using a genome-wide significance threshold of P < 5×10-8, independent from each other at r2<0.1. Genomic loci are defined by merging lead SNPs that are located within 250kb of each other.
								Self-reported walking pace			Self-reported walking pace adjusted for BMI			Self-reported walking pace: Males			Self-reported walking pace: Females			Sex interaction
Genomic Locus	SNP	CHR	BP	Nearest Gene	Effect allele	Other allele	MAF	Beta	SE	P-value	Beta	SE	P-value	Beta	SE	P-value	Beta	SE	P-value	P-value interaction
1	rs12739999	1	32207990	ADGRB2	G	A	0.17125	0.0116389	0.00166649	3.4e-12	0.00835198	0.00159124	1.6e-07	0.00853917	0.00259135	0.001	0.014084	0.00238412	3.6e-09	0.11533
2	rs113825410	1	40057543	PABPC4	A	G	0.224766	0.00979182	0.00150037	5.5e-11	0.0067735	0.0014326	1.9e-06	0.00984676	0.00234045	2.3e-05	0.00990297	0.00214153	3.5e-06	0.985863
3	rs699785	1	117200750	IGSF3	G	A	0.239452	-0.00823749	0.00148232	2.3e-08	-0.00662765	0.0014153	2.9e-06	-0.0118493	0.00230986	2.7e-07	-0.00600176	0.00211746	0.0047	0.0620258
4	rs11264302	1	155028522	ADAM15	G	A	0.465573	0.00705795	0.00125682	2.5e-08	0.00548058	0.00119997	5.3e-06	0.00943348	0.00195912	1.3e-06	0.00544788	0.00179299	0.0027	0.133421
5	rs11548200	1	156290656	CCT3	T	C	0.066577	0.0156005	0.00251425	5.5e-10	0.0110736	0.00240035	4.7e-06	0.0159572	0.00392094	4.3e-05	0.0151932	0.00359267	2.4e-05	0.885766
6	rs10797999	1	185137628	SWT1	C	T	0.411617	-0.00720991	0.00127437	1.4e-08	-0.00538736	0.00121677	8.8e-06	-0.00591138	0.00198686	0.0027	-0.0079264	0.00181803	1.4e-05	0.454332
7	rs12127073	1	243614705	SDCCAG8	C	G	0.11173	-0.0141157	0.00200438	1.4e-12	-0.0114977	0.00191371	1.6e-09	-0.0161106	0.0031277	2.1e-07	-0.0126955	0.00285414	7.5e-06	0.419927
8	rs1531133	2	46843631	PIGF:CRIPT	A	G	0.419501	-0.00709157	0.00126803	2.5e-08	-0.00511007	0.00121088	2.8e-05	-0.00992166	0.00197515	4.2e-07	-0.00582204	0.00181203	0.0013	0.126149
9	rs13005495	2	60157097	BCL11A	T	G	0.418767	0.00723252	0.00127222	1.2e-08	0.00536338	0.00121488	1.1e-05	0.00893892	0.00198374	6.9e-06	0.00716752	0.0018147	8.2e-05	0.509982
10	rs116556698	2	105948481	TGFBRAP1	T	C	0.020902	-0.0242474	0.004471	4.6e-08	-0.0169979	0.00426873	5.9e-05	-0.0187542	0.00695383	0.0062	-0.0271605	0.00639346	1.9e-05	0.373516
10	rs55680124	2	105984624	FHL2	C	T	0.155601	0.0101963	0.00172703	2.6e-09	0.0071757	0.00164912	1.1e-05	0.0113427	0.00268742	2.3e-05	0.0101467	0.00246765	3.8e-05	0.743058
11	rs17698630	2	135691725	CCNT2	A	G	0.177816	-0.00967021	0.0016421	3.1e-09	-0.00743967	0.00156801	1.9e-06	-0.0076782	0.00255881	0.0028	-0.00979269	0.00234026	2.8e-05	0.542006
12	rs5026760	2	144137353	ARHGAP15	A	G	0.165265	-0.00959659	0.00171494	1.6e-08	-0.0083173	0.00163748	3e-07	-0.00788348	0.00266935	0.0029	-0.0115004	0.00244911	2.4e-06	0.318076
13	rs2054079	2	226486752	NYAP2	C	T	0.319651	-0.00838069	0.00134029	4.3e-10	-0.00691437	0.00127975	6.7e-08	-0.0091516	0.00208803	1.3e-05	-0.0072868	0.00191533	0.00015	0.510448
14	rs62246314	3	9504099	SETD5	G	A	0.102426	0.0113802	0.00206482	4.1e-08	0.00730769	0.00197154	0.00025	0.0135036	0.00322209	3e-05	0.0101144	0.00294385	0.00065	0.437422
15	rs2920503	3	12324230	PPARG	C	T	0.285616	-0.00777731	0.00139297	2.9e-08	-0.00511361	0.00132987	0.00015	-0.00475712	0.00217086	0.032	-0.00868727	0.0019867	1.3e-05	0.181697
16	rs34484573	3	49880399	TRAIP	G	A	0.127306	-0.0118321	0.0018774	3.3e-10	-0.00701272	0.00179258	0.0001	-0.0157659	0.00292637	7.2e-08	-0.00934209	0.00267526	0.00048	0.105198
16	rs2280406	3	49941436	MST1R	G	A	0.492049	0.0101301	0.001252	6.1e-16	0.00477216	0.00119554	6.8e-05	0.00877039	0.00195149	7.8e-06	0.0130519	0.00178714	2.7e-13	0.105661
17	rs6798941	3	52893465	MUSTN1:TMEM110	C	T	0.295132	0.0086139	0.00137746	3.3e-10	0.00514568	0.00131517	8.1e-05	0.00926023	0.00214556	1.6e-05	0.00814028	0.00196622	2.9e-05	0.700362
18	rs830627	3	71675270	FOXP1	G	A	0.417863	-0.0075675	0.00127077	2.9e-09	-0.00588899	0.0012132	1e-06	-0.00843932	0.00198064	2.1e-05	-0.0082851	0.00181342	5.5e-06	0.954204
19	rs114547690	3	88100210	CGGBP1	A	G	0.116724	0.011015	0.00195066	1.4e-08	0.00633652	0.00186242	0.00055	0.0121346	0.00305708	7.9e-05	0.0104095	0.00277312	0.00017	0.675979
20	rs6763292	3	129044705	H1FX	A	G	0.219839	-0.00982497	0.00151187	5.8e-11	-0.00977477	0.00144324	1.2e-11	-0.0109023	0.00235434	3.2e-06	-0.00949225	0.0021584	1e-05	0.658874
21	rs9844666	3	135974216	PCCB	G	A	0.239901	0.00814645	0.00146613	3e-08	0.00469294	0.00139977	0.00078	0.00613241	0.00227919	0.0071	0.00908426	0.00209917	1.5e-05	0.34077
22	rs798750	4	1717171	TMEM129	G	A	0.382082	0.00718707	0.00128831	1.8e-08	0.00651581	0.0012299	8.8e-08	0.00973206	0.00200684	1.2e-06	0.00492217	0.0018394	0.0073	0.0772513
23	rs362307	4	3241845	HTT	C	T	0.075204	0.0145722	0.00239067	1.1e-09	0.00935046	0.00228244	3.7e-05	0.0183204	0.00373108	9.5e-07	0.0111465	0.00340634	0.0012	0.155616
24	rs72636700	4	68019509	CENPC	T	C	0.165968	0.0092244	0.00168573	3.6e-08	0.0078811	0.00160956	7.9e-07	0.00955688	0.00262354	0.00023	0.00973985	0.00240572	5.2e-05	0.959005
25	rs13107325	4	103188709	SLC39A8	C	T	0.074684	0.024021	0.00238371	6.3e-24	0.0152585	0.00227579	2.2e-11	0.022215	0.00369178	2e-09	0.0239529	0.00341807	2.1e-12	0.729772
26	rs115202226	4	133802757	PCDH10	A	G	0.005504	-0.0489128	0.00873033	1.6e-08	-0.0398677	0.00833289	1.5e-06	-0.0533593	0.0136651	7.8e-05	-0.0471098	0.0123974	0.00015	0.734826
27	rs57800857	4	140863365	MAML3	A	C	0.365082	-0.0085207	0.00130717	6.4e-11	-0.00563117	0.00124797	6e-06	-0.00885898	0.00203887	1.6e-05	-0.00974759	0.00186523	1.6e-07	0.747778
28	rs4134943	6	20483407	E2F3	C	T	0.20191	-0.0091338	0.00155839	5e-09	-0.00785021	0.00148769	1.6e-07	-0.00848632	0.00243838	0.00052	-0.00976124	0.00221731	9.4e-06	0.698879
29	rs9366651	6	26336696	BTN3A2	G	T	0.494528	-0.00928795	0.00125847	2e-13	-0.00759266	0.00120124	3e-10	-0.0109822	0.00196023	2e-08	-0.00872719	0.00179628	1.3e-06	0.396362
30	rs1061801	6	33282338	ZBTB22	G	A	0.190154	0.00866168	0.00159292	4.6e-08	0.00517807	0.00152057	0.00061	0.0104375	0.00248059	2.6e-05	0.00610205	0.0022763	0.0074	0.197839
31	rs205262	6	34563164	C6orf106	A	G	0.267884	0.00880091	0.00141329	4.1e-10	0.00349623	0.00134921	0.0092	0.00827837	0.00219958	0.00014	0.00839751	0.0020187	2.9e-05	0.968168
32	rs4715208	6	50829471	TFAP2B	A	G	0.245779	0.00893744	0.00145339	1e-09	0.00327224	0.00138746	0.019	0.00846579	0.00226026	0.00019	0.0101013	0.00207876	1.1e-06	0.594314
33	rs11152989	6	96936061	UFL1	C	T	0.312893	0.00798169	0.00135153	3.1e-09	0.00619796	0.00129002	1.7e-06	0.00907899	0.00210543	1.9e-05	0.00778835	0.00192914	5e-05	0.651291
34	rs4839898	6	97546759	KLHL32	G	A	0.110583	-0.0130314	0.00203225	1.9e-10	-0.0106267	0.00193992	5.6e-08	-0.0106174	0.00316418	0.0008	-0.0153231	0.00290528	1.4e-07	0.273317
35	rs7804774	7	66903028	TYW1	A	G	0.188994	-0.00892127	0.00160583	3.2e-08	-0.00807797	0.00153262	1.5e-07	-0.00602177	0.00250354	0.014	-0.0110829	0.00229362	1.4e-06	0.136065
36	rs10452738	7	69453714	AUTS2	A	G	0.318546	0.00849416	0.00134414	3e-10	0.0063312	0.0012828	8.2e-07	0.00452684	0.00209232	0.031	0.0119015	0.00191934	6.1e-10	0.00939477
37	rs7795394	7	113560607	PPP1R3A	T	A	0.375609	-0.00904038	0.0012941	2.4e-12	-0.00590065	0.00123513	1.6e-06	-0.00612435	0.00201688	0.0022	-0.0121641	0.00184758	4.2e-11	0.0272337
38	rs16921721	10	21603187	NEBL	C	A	0.145803	0.0098008	0.00178583	3.7e-08	0.00796732	0.00170456	2.6e-06	0.00950484	0.00278093	0.00058	0.010114	0.00254928	7.1e-05	0.871723
38	rs1243184	10	21931937	MLLT10	T	C	0.318751	0.00964136	0.00134549	8.8e-13	0.00588684	0.00128426	5.3e-06	0.00646209	0.00209776	0.002	0.0129236	0.00191949	1.7e-11	0.0230598
39	rs7924036	10	65191645	JMJD1C	G	T	0.496925	-0.0093097	0.00125294	1.1e-13	-0.00683556	0.00119588	1.2e-08	-0.0101785	0.00195086	1.7e-07	-0.00847288	0.00178895	2.3e-06	0.51933
40	rs2439823	10	99778226	CRTAC1	A	G	0.453849	0.0072029	0.00126124	1.1e-08	0.00357039	0.00120388	0.0029	0.00696378	0.00196669	0.00046	0.00851055	0.00179989	2.4e-06	0.561788
41	rs10883618	10	103117653	BTRC	G	A	0.371775	-0.00815927	0.00129512	4.1e-10	-0.00633893	0.00123612	4.1e-07	-0.00670021	0.00201616	0.00087	-0.00831603	0.00184895	7.1e-06	0.554746
42	rs4109292	10	126710654	CTBP2	G	A	0.494126	-0.00726326	0.00125393	7.8e-09	-0.00491528	0.00119682	4e-05	-0.00548115	0.0019554	0.0049	-0.00791326	0.00178845	9.5e-06	0.358723
43	rs11039324	11	47665686	MTCH2	G	A	0.404434	0.0100238	0.00127411	3.9e-15	0.00526325	0.00121627	1.4e-05	0.0113558	0.00198446	1.2e-08	0.00933138	0.00181913	2.7e-07	0.452057
44	rs10750025	11	113424042	DRD2	C	T	0.317407	0.00864861	0.00135242	2e-10	0.00751173	0.00129085	7e-09	0.00944483	0.00210863	7.9e-06	0.00866149	0.0019289	7.7e-06	0.784003
45	rs10862220	12	81430599	ACSS3	T	G	0.323493	-0.00842419	0.00133854	2.5e-10	-0.00724978	0.00127767	1.1e-08	-0.00626871	0.00208293	0.0025	-0.00981629	0.00191357	2.7e-07	0.209758
46	rs6539771	12	84077443	TMTC2	C	T	0.357578	0.00809546	0.00130982	7.5e-10	0.00650951	0.00125009	2.3e-07	0.00874875	0.00204466	2e-05	0.00944494	0.00186645	3.8e-07	0.801448
47	rs7968420	12	122760191	CLIP1	G	A	0.283518	0.00760467	0.00140879	4e-08	0.00522984	0.0013446	8.3e-05	0.00539371	0.00220051	0.014	0.00960797	0.00200805	1.4e-06	0.157171
47	rs61954974	12	123074169	KNTC1	T	C	0.261768	0.00865584	0.00143808	1.8e-09	0.00454979	0.0013727	0.00098	0.00996867	0.00224221	1.1e-05	0.008059	0.0020495	7.5e-05	0.529581
48	rs12883788	14	33303540	AKAP6	C	T	0.4603	0.00744368	0.00126071	2.4e-09	0.0041454	0.00120311	0.0005	0.00897161	0.00196207	4.6e-06	0.00650128	0.00180088	0.00026	0.353634
49	rs8005131	14	33591105	NPAS3	G	C	0.340917	-0.00727687	0.00133194	4.7e-08	-0.00761574	0.00127094	2.1e-09	-0.00792177	0.00207387	0.00012	-0.00709602	0.00190047	0.00019	0.7691
50	rs8010773	14	46956863	RPL10L	T	C	0.381653	0.00778547	0.00128815	1.1e-09	0.00511851	0.00122925	2.9e-05	0.00774041	0.00200841	0.00011	0.00797728	0.00183663	1.4e-05	0.930644
51	rs45583845	14	57858194	NAA30	C	G	0.034507	0.0205187	0.00358123	1e-08	0.0181791	0.00341798	1e-07	0.0107045	0.00561403	0.057	0.0262945	0.00508751	2.4e-07	0.0396154
52	rs8011870	14	80173397	NRXN3	G	A	0.289491	0.00772745	0.00139202	3.2e-08	0.00628003	0.00132833	2.5e-06	0.00788066	0.00217151	0.00028	0.00584	0.00198354	0.0033	0.487776
53	rs7492565	14	100985577	WDR25	G	T	0.385826	0.00784751	0.00129168	9.4e-10	0.00755356	0.00123259	7.5e-10	0.00550868	0.00201095	0.0055	0.009916	0.00184204	7.8e-08	0.106067
54	rs11636600	15	75609488	ANP32BP1	G	A	0.130376	0.0122287	0.00188286	9.7e-11	0.0106811	0.00179645	2.7e-09	0.0145144	0.00293558	7.3e-07	0.00944426	0.00268195	0.00048	0.202271
55	rs7187776	16	28857645	TUFM	A	G	0.404023	0.00941922	0.001277	1.8e-13	0.00441586	0.00121878	0.00033	0.0100356	0.00198943	4.9e-07	0.00743457	0.00182201	4.4e-05	0.334962
56	rs34898535	16	31025641	STX1B	C	T	0.376513	-0.00706068	0.00129437	3.3e-08	-0.00226455	0.00123547	0.063	-0.00733069	0.00201778	0.00024	-0.0077309	0.00184617	2.9e-05	0.883658
57	rs9972653	16	53814363	FTO	G	T	0.39901	0.0103266	0.0012812	8.6e-16	-0.00391365	0.00122423	0.0012	0.00979903	0.00199349	9.8e-07	0.0101318	0.00182995	2.8e-08	0.902129
58	rs4516268	17	1846831	RTN4RL1	C	A	0.194481	-0.009529	0.00158744	2.4e-09	-0.00505426	0.0015149	0.00084	-0.00791154	0.00247242	0.0013	-0.00983702	0.00226697	1.6e-05	0.565957
59	rs2301597	17	43173273	NMT1	T	C	0.424471	-0.00756723	0.0012704	2.7e-09	-0.00629605	0.00121219	2.5e-07	-0.00678864	0.00198217	0.00056	-0.00672953	0.00181068	0.00021	0.982434
60	rs376942435	17	47112117	IGF2BP1	A	C	0.302293	-0.00844882	0.00136955	6.3e-10	-0.00458435	0.00130698	0.00044	-0.00647865	0.00213446	0.0024	-0.00994084	0.00195408	3.9e-07	0.231542
61	rs1652376	18	21109466	C18orf8:NPC1	G	T	0.463569	-0.0083938	0.00125721	2.5e-11	-0.00441058	0.00119968	0.00024	-0.00813487	0.00195865	3.5e-05	-0.00910465	0.00179285	4.1e-07	0.714944
62	rs2469878	18	38240381	PIK3C3	C	T	0.329525	0.007381	0.00133373	3.6e-08	0.00616705	0.00127254	1.4e-06	0.00738429	0.00207623	0.00037	0.00766764	0.00190557	6e-05	0.919912
63	rs784257	18	53397199	TCF4	T	C	0.187144	0.0134047	0.00161429	1e-16	0.0100967	0.00154029	4.8e-11	0.0138075	0.00251841	4.3e-08	0.0146933	0.00230257	1.8e-10	0.795183
64	rs67625472	19	4968620	KDM4B	T	C	0.27646	0.00774436	0.00140189	4.2e-08	0.00701315	0.00133749	1.8e-07	0.00773493	0.00218712	0.00044	0.00839014	0.00199769	2.7e-05	0.824941
65	rs273512	19	18224729	MAST3	C	T	0.404538	0.00954694	0.00127758	6.9e-14	0.00680945	0.00121903	2.3e-08	0.0110713	0.00199077	2.9e-08	0.00862606	0.00182064	1.9e-06	0.364726
66	rs11881338	19	18838014	CRTC1	T	A	0.488094	-0.00739265	0.00125804	3.7e-09	-0.00407816	0.00120037	0.00063	-0.00542366	0.00195998	0.005	-0.00767182	0.00179475	1.8e-05	0.397582
67	rs12461902	19	30265235	CCNE1	G	A	0.330274	0.00820247	0.00134214	1.1e-09	0.00445777	0.00128068	0.00055	0.00613273	0.00209114	0.0035	0.00888732	0.00191517	3.3e-06	0.331337
68	rs1667369	19	37489617	ZNF568	A	C	0.368605	0.00725313	0.00130582	2.7e-08	0.00614459	0.00124592	7.7e-07	0.00748677	0.00203721	0.00024	0.00648658	0.00186098	0.00054	0.716989
69	rs35741895	19	47982462	KPTN	A	G	0.121156	0.0107346	0.0019211	2.3e-08	0.0103658	0.00183289	1.5e-08	0.00904519	0.00299346	0.0028	0.0120537	0.00274061	1e-05	0.458524
70	rs819131	20	32907849	AHCY	G	A	0.0623025	0.0155457	0.00259774	2.4e-09	0.0119845	0.00247864	1.6e-06	0.015343	0.00405003	0.00015	0.0185515	0.00370588	5.5e-07	0.558909
70	rs143384	20	34025756	GDF5	A	G	0.402844	-0.0075925	0.00127685	1.7e-09	-0.00745614	0.00121818	7.6e-10	-0.00851975	0.00198441	1.6e-05	-0.00880072	0.00182522	1.3e-06	0.917002

## Sheet: SD3
Supplementary Data 3: Functional annotation of SNPs in the 70 risk loci in LD (r2>0.6) with the independent significant SNPs.
Note: Chr = chromosome; Bp = basepair position; r2=r2 of rsID with IndSigSNP; IndSigSNPs=independent (r2 < .6) genome=wide significant SNPs in the same genomic locus; CADD = Combined Annotation-Dependent depletion score; RDB = RegulomeDB scores; minChrState = minimum chromatin state across 127 tissue types; commonChrState=most common chromatin state in 127 tissue types; NA = SNP not available in …
rsID	Chr	Bp	r2	IndSigSNP	Nearest gene	Distance nearest gene	Annotation	CADD	RDB	minChrState	commonChrState
rs113212351	1	1527952	0.674706	rs12735861	C1orf233	5439	intergenic	0.086	6	5	14
rs72634811	1	1529994	0.719961	rs12735861	C1orf233	3397	intergenic	0.015	4	2	14
rs62649424	1	1531524	0.71902	rs12735861	C1orf233	1867	intergenic	1.914	7	5	14
rs138723816	1	1531524	0.71902	rs12735861	C1orf233	1867	NA	1.301	NA	5	14
rs111860503	1	1532842	0.705408	rs12735861	C1orf233	549	downstream	8.068	2a	2	13
rs72634813	1	1537887	0.676255	rs12735861	C1orf233	2410	intergenic	0.204	2b	2	14
rs72634814	1	1538046	0.67872	rs12735861	C1orf233	2569	intergenic	3.371	2b	2	14
rs78689470	1	1540727	0.73767	rs12735861	C1orf233	5250	intergenic	0.012	5	5	14
rs113072236	1	1543983	0.746388	rs12735861	RP11-345P4.9	5154	intergenic	1.677	6	4	5
rs147410092	1	1544450	0.746388	rs12735861	RP11-345P4.9	4687	intergenic	0.088	7	5	15
rs11492279	1	1546304	0.749346	rs12735861	RP11-345P4.9	2833	intergenic	3.03	5	4	15
rs111610668	1	1548470	0.764561	rs12735861	RP11-345P4.9	667	downstream	0.11	6	4	5
rs200881740	1	1548710	0.650121	rs12735861	RP11-345P4.9	427	downstream	0.62	NA	4	5
rs111715097	1	1551428	0.774227	rs12735861	MIB2	0	UTR5	4.491	2a	1	1
rs28546565	1	1553498	0.774227	rs12735861	MIB2	0	intronic	2.502	5	3	4
rs72634816	1	1557890	0.744518	rs12735861	MIB2	0	intronic	1.611	5	2	5
rs28617190	1	1559466	0.815235	rs12735861	MIB2	0	intronic	1	5	3	5
rs70937161	1	1559703	0.954004	rs12735861	MIB2	0	intronic	2.914	NA	3	5
rs28441650	1	1560100	0.830007	rs12735861	MIB2	0	intronic	0.598	5	3	5
rs72634817	1	1561185	0.817396	rs12735861	MIB2	0	intronic	1.94	5	3	5
rs66599757	1	1561331	0.840946	rs12735861	MIB2	0	intronic	0.694	5	3	5
rs12735861	1	1562895	1	rs12735861	MIB2	0	intronic	3.87	4	1	5
rs74892851	1	1563789	0.831118	rs12735861	MIB2	0	intronic	0.37	3a	2	5
rs3935032	1	1564194	0.831118	rs12735861	MIB2	0	intronic	1.86	3a	1	5
rs112177324	1	1564952	0.826285	rs12735861	MIB2	0	intronic	12	NA	1	5
rs56232102	1	32168381	0.661306	rs2297600	COL16A1	0	intronic	1.161	4	1	5
rs10493049	1	32168879	0.684657	rs2297600	COL16A1	0	intronic	8.459	5	1	2
rs4949463	1	32169415	0.661306	rs2297600	COL16A1	0	intronic	7.036	4	1	1
rs3806251	1	32169935	0.692028	rs2297600	COL16A1	14	upstream	12.36	5	1	1
rs72664906	1	32170141	0.668788	rs2297600	COL16A1	220	upstream	11.43	5	1	2
rs6689480	1	32175918	0.62657	rs2297600	COL16A1	5997	intergenic	2.03	6	5	5
rs6692058	1	32175927	0.693837	rs2297600	COL16A1	6006	intergenic	0.652	7	5	5
rs12401511	1	32177695	0.676382	rs2297600	COL16A1	7774	intergenic	5.272	4	2	7
rs12405005	1	32177995	0.668788	rs2297600	COL16A1	8074	intergenic	0.404	5	2	7
rs4949465	1	32178489	0.699504	rs2297600	COL16A1	8568	intergenic	11.51	2b	2	7
rs4949466	1	32178610	0.704676	rs2297600	COL16A1	8689	intergenic	13.81	2b	2	7
rs7524140	1	32179261	0.668788	rs2297600	COL16A1	9340	intergenic	0.369	7	5	7
rs55634335	1	32180167	0.699504	rs2297600	COL16A1	10246	intergenic	18.05	2b	1	7
rs6425781	1	32182820	0.693837	rs2297600	BAI2	9897	intergenic	9.316	4	5	14
rs11803707	1	32195088	0.643382	rs2297600	BAI2	0	intronic	1.904	5	4	15
rs1889571	1	32195819	0.654269	rs2297600	BAI2	0	intronic	0.099	NA	4	15
1:32196647:C:G	1	32196647	0.972622	rs2297600	BAI2	0	exonic	0.014	5	4	15
rs3766823	1	32197257	0.972622	rs2297600	BAI2	0	intronic	4.327	5	4	15
rs10798888	1	32199099	0.972622	rs2297600	BAI2	0	intronic	3.145	5	4	15
rs2271931	1	32203163	0.643382	rs2297600	BAI2	0	intronic	7.792	5	1	5
rs2050256	1	32204683	0.931995	rs2297600	BAI2	0	intronic	0.862	5	2	15
rs2297600	1	32207581	1	rs2297600	BAI2	0	intronic	5.496	5	4	5
rs12739999	1	32207990	0.986237	rs2297600	BAI2	0	intronic	13.16	5	4	5
rs4949222	1	32220915	0.635748	rs2297600	BAI2	0	intronic	12.08	2b	2	7
rs4949223	1	32221913	0.635748	rs2297600	BAI2	0	exonic	9.464	2b	2	5
rs371894931	1	39942242	0.77312	rs113825410	MACF1	0	intronic	0.377	NA	4	5
rs61779310	1	39942297	0.80479	rs113825410	MACF1	0	intronic	0.734	6	4	5
rs61779313	1	39944249	0.820816	rs113825410	MACF1	0	intronic	8.25	5	4	4
rs61779314	1	39948339	0.681298	rs113825410	MACF1	0	intronic	0.131	7	4	4
rs1775654	1	39950080	0.67655	rs113825410	MACF1	0	intronic	10.81	5	4	4
rs61779328	1	39953467	0.685695	rs113825410	MACF1	617	downstream	0.077	5	4	4
rs375963061	1	39954548	0.621506	rs113825410	MACF1	1698	intergenic	0.063	NA	4	5
rs60069508	1	39964912	0.85417	rs113825410	BMP8A	0	intronic	0.126	5	5	14
rs61779330	1	39967223	0.892718	rs113825410	BMP8A	0	intronic	9.091	5	5	15
rs72662001	1	39967280	0.892718	rs113825410	BMP8A	0	intronic	10.9	5	5	15
rs72663503	1	39969059	0.892718	rs113825410	BMP8A	0	intronic	12.28	5	5	15
rs61779331	1	39970928	0.892718	rs113825410	BMP8A	0	intronic	2.069	5	5	15
rs201468966	1	39976059	0.914737	rs113825410	BMP8A	0	intronic	1.82	NA	5	14
rs200818147	1	39981522	0.608587	rs113825410	BMP8A:OXCT2P1	00:00:00	ncRNA_exonic	13.03	5	1	15
rs372271083	1	39981740	0.633526	rs113825410	BMP8A:OXCT2P1	00:00:00	ncRNA_exonic	12.13	NA	5	5
rs755249	1	39995074	0.932975	rs113825410	RP11-69E11.4	0	ncRNA_intronic	0.015	NA	4	4
rs12035330	1	40001060	0.804808	rs113825410	RP11-69E11.4:PPIEL	00:00:00	ncRNA_intronic	9.481	6	4	5
rs111564351	1	40002356	0.958764	rs113825410	RP11-69E11.4:PPIEL	00:00:00	ncRNA_intronic	2.631	6	4	5
rs72663520	1	40003410	0.971103	rs113825410	RP11-69E11.4:PPIEL	00:00:00	ncRNA_intronic	10.71	5	4	5
rs72663521	1	40005903	0.785665	rs113825410	RP11-69E11.4:PPIEL	00:00:00	ncRNA_intronic	0.407	6	2	5
rs61779359	1	40010235	0.976683	rs113825410	RP11-69E11.4:PPIEL	00:00:00	ncRNA_intronic	4.124	4	4	5
rs41270829	1	40011690	0.785665	rs113825410	RP11-69E11.4:PPIEL	00:00:00	ncRNA_exonic	0.281	5	4	4
rs61781362	1	40012230	0.976683	rs113825410	PPIEL	0	ncRNA_intronic	4.19	7	4	4
rs61781363	1	40012433	0.976683	rs113825410	PPIEL	0	ncRNA_intronic	2.752	7	4	4
rs4660808	1	40018509	0.976683	rs113825410	PPIEL	0	ncRNA_intronic	1.733	NA	4	5
rs61781364	1	40019591	0.982573	rs113825410	PPIEL	0	ncRNA_intronic	1.643	7	4	5
rs76207570	1	40022482	0.970942	rs113825410	PPIEL	0	ncRNA_intronic	0.102	6	4	5
rs17264866	1	40022777	0.982573	rs113825410	PPIEL	0	ncRNA_intronic	2.302	7	4	5
rs72637908	1	40023047	0.826409	rs113825410	PPIEL	0	ncRNA_intronic	0.318	6	4	5
rs138909742	1	40025197	0.982573	rs113825410	PPIEL	817	upstream	5.357	NA	1	3
rs4660293	1	40028180	0.954347	rs113825410	PABPC4	0	intronic	10.12	4	4	4
rs17513135	1	40035686	0.944232	rs113825410	PABPC4:RP11-69E11.8	00:00:00	ncRNA_intronic	16	5	4	4
rs3768321	1	40035928	0.747487	rs113825410	PABPC4:RP11-69E11.8	00:00:00	ncRNA_intronic	20.9	7	4	4
rs2293476	1	40036847	0.982573	rs113825410	PABPC4:RP11-69E11.8	00:00:00	ncRNA_intronic	20.6	4	4	4
rs41264487	1	40037354	0.790568	rs113825410	PABPC4:RP11-69E11.8	00:00:00	exonic	0.128	5	3	4
rs2242500	1	40037902	0.60668	rs113825410	PABPC4:RP11-69E11.8	00:00:00	ncRNA_intronic	6.496	6	3	4
rs2068663	1	40038571	0.982573	rs113825410	PABPC4:RP11-69E11.8	00:00:00	ncRNA_intronic	12.33	NA	1	4
rs16826349	1	40038936	0.60668	rs113825410	PABPC4	0	intronic	3.485	4	1	6
rs12028034	1	40039707	0.60668	rs113825410	PABPC4	0	intronic	6.77	4	1	3
rs79094524	1	40041371	0.960226	rs113825410	PABPC4	0	intronic	10.51	NA	1	1
rs201925786	1	40041699	0.767171	rs113825410	PABPC4	0	UTR5	9.247	NA	1	1
rs61781368	1	40043752	0.802461	rs113825410	PABPC4	1289	intergenic	0.527	7	5	15
rs12064914	1	40043772	0.994099	rs113825410	PABPC4	1309	intergenic	0.376	5	5	15
rs61781370	1	40045300	0.994099	rs113825410	PABPC4	2837	intergenic	1.363	7	5	15
rs111768751	1	40046093	0.994099	rs113825410	PABPC4	3630	intergenic	10.16	7	5	15
rs11206374	1	40048009	0.988154	rs113825410	PABPC4	5546	intergenic	0.801	6	5	15
rs61781371	1	40052108	0.988154	rs113825410	PABPC4	9645	intergenic	1.039	7	5	15
rs61781373	1	40053093	0.808828	rs113825410	PABPC4	10630	intergenic	1.368	7	5	15
rs113825410	1	40057543	1	rs113825410	PABPC4	15080	intergenic	0.884	6	13	15
rs76841360	1	40060025	0.994171	rs113825410	PABPC4	17562	intergenic	4.05	7	5	15
rs4660303	1	40060473	0.994099	rs113825410	PABPC4	18010	intergenic	7.135	7	5	15
rs12037222	1	40064961	0.988189	rs113825410	PABPC4	22498	intergenic	0.223	2b	2	14
rs74504886	1	40065616	0.947613	rs113825410	PABPC4	23153	intergenic	1.549	7	5	14
rs149794918	1	40065855	0.941673	rs113825410	PABPC4	23392	intergenic	0.168	NA	5	14
rs3916164	1	40069939	0.657932	rs113825410	HEYL	19885	intergenic	2.235	7	5	14
rs113879410	1	40073011	0.657932	rs113825410	HEYL	16813	intergenic	0.095	7	5	14
rs61781377	1	40075458	0.803424	rs113825410	HEYL	14366	intergenic	8.106	2a	1	15
rs61781390	1	40075894	0.953597	rs113825410	HEYL	13930	intergenic	4.063	4	1	15
rs61781391	1	40077537	0.953597	rs113825410	HEYL	12287	intergenic	0.445	7	4	14
rs4660877	1	40079246	0.800731	rs113825410	HEYL	10578	intergenic	2.472	4	5	14
rs61781392	1	40083641	0.953597	rs113825410	HEYL	6183	intergenic	0.414	5	5	14
rs72663563	1	40084605	0.835069	rs113825410	HEYL	5219	intergenic	1.775	6	5	14
rs61232586	1	40086357	0.953597	rs113825410	HEYL	3467	intergenic	0.347	5	4	14
rs61781393	1	40087764	0.953597	rs113825410	HEYL	2060	intergenic	2.209	6	5	14
rs17343290	1	40088043	0.803424	rs113825410	HEYL	1781	intergenic	5.088	7	5	14
rs4044668	1	117183343	0.725634	rs699784	IGSF3	0	intronic	1.233	6	5	15
rs35752554	1	117189129	0.745882	rs699784	IGSF3	0	intronic	3.948	NA	1	7
rs2020982	1	117190889	0.963977	rs699784	IGSF3	0	intronic	0.202	5	5	15
rs879616	1	117191642	0.95855	rs699784	IGSF3	0	intronic	4.759	NA	1	15
rs35248614	1	117192053	0.95855	rs699784	IGSF3	0	intronic	4.811	5	5	15
rs2284863	1	117192752	0.857397	rs699784	IGSF3	0	intronic	3.195	5	5	15
rs4044711	1	117194589	0.969172	rs699784	IGSF3	0	intronic	3.124	5	5	15
rs12025781	1	117199058	0.969086	rs699784	IGSF3	0	intronic	0.588	7	5	15
rs112955179	1	117200085	0.969086	rs699784	IGSF3	0	intronic	2.827	NA	5	15
rs699784	1	117200739	1	rs699784	IGSF3	0	intronic	1.232	NA	5	15
rs699785	1	117200750	0.984535	rs699784	IGSF3	0	intronic	0.627	NA	5	15
rs699786	1	117203229	0.969086	rs699784	IGSF3	0	intronic	3.805	6	4	15
rs1981183	1	117206336	0.751478	rs699784	IGSF3	0	intronic	0.548	NA	1	14
rs1981182	1	117206581	0.759671	rs699784	IGSF3	0	intronic	13.49	4	1	14
rs67824729	1	117216184	0.764603	rs699784	MIR320B1	1734	intergenic	1.164	NA	5	14
rs12725472	1	117219806	0.760546	rs699784	MIR320B1	5356	intergenic	10.9	7	5	15
rs6703343	1	117223014	0.755207	rs699784	MIR320B1	8564	intergenic	0.125	5	5	15
rs6694409	1	117224152	0.755207	rs699784	MIR320B1	9702	intergenic	4.682	5	5	15
rs699710	1	117228773	0.746094	rs699784	C1orf137	7960	intergenic	1.171	5	5	15
1:155027694:A:AATTATT	1	155027694	0.963441	rs10158328	ADAM15	0	intronic	0.305	NA	4	4
1:155027694:A:AATT	1	155027694	0.963441	rs10158328	ADAM15	0	NA	0.664	NA	4	4
rs10158328	1	155027763	1	rs10158328	ADAM15	0	intronic	0.043	6	4	4
rs11264302	1	155028522	1	rs10158328	ADAM15	0	intronic	2.211	5	3	4
rs11264303	1	155030557	1	rs10158328	ADAM15	0	exonic	7.166	4	3	4
rs75854315	1	156223056	0.980125	rs11548200	SMG5	0	intronic	1.403	6	4	4
rs11548200	1	156290656	1	rs11548200	CCT3	0	exonic	22.5	NA	4	4
rs147633738	1	156320524	0.980125	rs11548200	CCT3	0	intronic	1.197	6	5	14
rs1884447	1	185021410	0.880974	rs6674490	RNF2	0	intronic	1.353	5	5	5
rs28609768	1	185033480	0.761508	rs6674490	RNF2	0	intronic	3.383	7	5	5
rs7519019	1	185038104	0.731748	rs6674490	RNF2	0	intronic	3.308	6	4	5
rs6677056	1	185054687	0.747002	rs6674490	RNF2	0	intronic	9.387	7	5	5
rs12081098	1	185058279	0.963465	rs6674490	RNF2	0	intronic	0.911	5	4	4
rs34969721	1	185065174	0.750405	rs6674490	RNF2	0	intronic	8.553	6	4	5
rs2057222	1	185067805	0.7167	rs6674490	RNF2	0	intronic	8.616	7	4	5
rs7547420	1	185073723	0.96745	rs6674490	RNF2	1982	intergenic	0.088	3a	4	5
rs12025737	1	185077564	0.695278	rs6674490	RNF2	5823	intergenic	0.075	3a	5	9
rs12119759	1	185080101	0.746167	rs6674490	TRMT1L	7118	intergenic	7.685	6	5	15
rs12385701	1	185081574	0.749545	rs6674490	TRMT1L	5645	intergenic	13.53	5	5	15
rs10911678	1	185081903	0.951611	rs6674490	TRMT1L	5316	intergenic	7.509	5	5	15
rs34916432	1	185082023	0.75211	rs6674490	TRMT1L	5196	intergenic	2.702	5	5	15
rs10911679	1	185086991	0.757046	rs6674490	TRMT1L	228	downstream	8.773	5	4	5
rs12030554	1	185087634	0.649685	rs6674490	TRMT1L	0	UTR3	0.041	7	4	5
rs1053166	1	185088697	0.753081	rs6674490	TRMT1L	0	UTR3	1.245	NA	4	5
rs6700484	1	185089901	0.975541	rs6674490	TRMT1L	0	intronic	3.624	6	4	5
rs12566975	1	185091351	0.710405	rs6674490	TRMT1L	0	intronic	0.557	6	4	4
rs5779242	1	185093267	0.975541	rs6674490	TRMT1L	0	intronic	1.547	NA	4	4
rs7523448	1	185094277	0.760358	rs6674490	TRMT1L	0	intronic	3.89	7	4	4
rs4549995	1	185096627	0.975541	rs6674490	TRMT1L	0	intronic	4.818	6	4	5
rs34115956	1	185098974	0.975541	rs6674490	TRMT1L	0	intronic	0.573	NA	4	5
rs10911680	1	185103014	0.975541	rs6674490	TRMT1L	0	intronic	8.917	7	4	4
rs12566404	1	185110006	0.760358	rs6674490	TRMT1L	0	intronic	0.115	6	4	5
rs6424971	1	185110367	0.718353	rs6674490	TRMT1L	0	intronic	0.855	5	4	5
rs1322646	1	185110867	0.979593	rs6674490	TRMT1L	0	intronic	0.701	7	4	5
rs6684586	1	185114837	0.979785	rs6674490	TRMT1L	0	intronic	5.792	7	4	5
rs11588646	1	185118460	0.979593	rs6674490	TRMT1L	0	intronic	0.623	6	4	4
rs3753569	1	185119849	0.979593	rs6674490	TRMT1L	0	intronic	7.506	NA	4	4
rs1407555	1	185122022	0.716598	rs6674490	TRMT1L	0	intronic	4.369	7	5	5
rs1407556	1	185122211	0.979593	rs6674490	TRMT1L	0	intronic	0.747	5	5	5
rs1407557	1	185122271	0.979593	rs6674490	TRMT1L	0	intronic	0.253	5	5	5
rs10737256	1	185123630	0.979593	rs6674490	TRMT1L	0	intronic	7.507	5	2	5
rs7548237	1	185128250	0.764489	rs6674490	SWT1	0	intronic	7.214	5	2	5
rs6699626	1	185129763	0.761973	rs6674490	SWT1	0	intronic	1.232	7	5	5
rs2146329	1	185132842	0.987814	rs6674490	SWT1	0	intronic	2.899	6	4	5
rs950327	1	185135745	0.761973	rs6674490	SWT1	0	exonic	10.43	5	4	5
rs6674490	1	185136458	1	rs6674490	SWT1	0	intronic	11.69	6	4	5
rs56166198	1	185137461	0.916151	rs6674490	SWT1	0	intronic	7.429	6	4	5
rs10797999	1	185137628	0.987814	rs6674490	SWT1	0	intronic	2.681	6	4	5
rs34770523	1	185140292	0.742426	rs6674490	SWT1	0	intronic	0.638	NA	4	5
rs6698122	1	185141827	0.685028	rs6674490	SWT1	0	intronic	0.775	6	5	5
rs57188163	1	185142152	0.685028	rs6674490	SWT1	0	intronic	1.597	7	5	5
rs10489580	1	185142332	0.671036	rs6674490	SWT1	0	intronic	5.297	NA	5	5
rs10489579	1	185143721	0.685028	rs6674490	SWT1	0	exonic	10.29	NA	4	5
rs12404187	1	185147274	0.671036	rs6674490	SWT1	0	intronic	1.741	5	5	5
rs12028408	1	185149263	0.671036	rs6674490	SWT1	0	intronic	2.249	7	4	5
rs12141722	1	185151670	0.677152	rs6674490	SWT1	0	intronic	1.559	7	4	5
rs12045671	1	185152450	0.682725	rs6674490	SWT1	0	intronic	4.046	7	4	5
rs76544683	1	185153545	0.671036	rs6674490	SWT1	0	intronic	2.579	NA	4	5
rs10798000	1	185157131	0.671036	rs6674490	SWT1	0	intronic	2.975	5	4	5
rs7512290	1	185157700	0.671036	rs6674490	SWT1	0	intronic	0.368	5	4	5
rs1969750	1	185162819	0.680443	rs6674490	SWT1	0	intronic	4.617	NA	4	5
rs6424972	1	185163498	0.680359	rs6674490	SWT1	0	intronic	0.403	6	4	5
rs7522617	1	185164378	0.687352	rs6674490	SWT1	0	intronic	12.01	6	4	5
rs6670117	1	185170474	0.689735	rs6674490	SWT1	0	intronic	0.215	7	4	15
rs6698109	1	185171869	0.684152	rs6674490	SWT1	0	exonic	8.747	5	4	15
rs2025227	1	185172575	0.680359	rs6674490	SWT1	0	intronic	1.3	NA	5	15
rs2050566	1	185173037	0.689735	rs6674490	SWT1	0	intronic	1.54	6	5	15
rs2146328	1	185176015	0.689697	rs6674490	SWT1	0	intronic	7.089	7	4	15
rs7543962	1	185176395	0.684152	rs6674490	SWT1	0	intronic	11.55	4	4	15
rs7533198	1	185178151	0.680359	rs6674490	SWT1	0	intronic	3.247	4	4	15
rs7556183	1	185178932	0.694397	rs6674490	SWT1	0	intronic	12.34	7	5	15
rs143504109	1	185180152	0.681881	rs6674490	SWT1	0	intronic	1.217	NA	5	15
rs10453829	1	185181484	0.689697	rs6674490	SWT1	0	intronic	4.083	6	5	15
rs1415072	1	185184233	0.689697	rs6674490	SWT1	0	intronic	11.34	6	4	15
rs7552662	1	185184823	0.689697	rs6674490	SWT1	0	intronic	0.261	6	5	15
rs6660169	1	185188793	0.675722	rs6674490	SWT1	0	intronic	0.065	7	5	5
rs57731138	1	185192123	0.675722	rs6674490	SWT1	0	intronic	5.718	6	4	15
rs6673303	1	185192294	0.675722	rs6674490	SWT1	0	intronic	3.881	7	4	15
rs1591585	1	185194371	0.680359	rs6674490	SWT1	0	intronic	1.204	7	5	5
rs12024023	1	185194409	0.684152	rs6674490	SWT1	0	intronic	6.12	7	5	15
rs3766717	1	185195953	0.694397	rs6674490	SWT1:RPL5P5	00:00:00	ncRNA_exonic	4.847	NA	5	15
rs35995990	1	185197330	0.687352	rs6674490	SWT1	0	intronic	0.159	6	4	15
rs35567636	1	185197332	0.687352	rs6674490	SWT1	0	intronic	0.159	6	4	15
rs12096987	1	185201061	0.612243	rs6674490	SWT1	0	intronic	3.035	6	4	15
rs75239945	1	185205974	0.610541	rs6674490	SWT1	0	intronic	5.897	6	5	15
rs111704270	1	185206135	0.621413	rs6674490	SWT1	0	intronic	3.575	6	5	15
rs10218496	1	185206384	0.602083	rs6674490	SWT1	0	intronic	0.295	6	5	15
rs7550586	1	185207966	0.621413	rs6674490	SWT1	0	intronic	6.558	5	5	15
rs7550599	1	185208012	0.612243	rs6674490	SWT1	0	intronic	1.469	6	5	15
rs951428	1	185208581	0.621413	rs6674490	SWT1	0	intronic	0.171	5	5	15
rs2383269	1	185212686	0.612243	rs6674490	SWT1	0	intronic	4.588	7	5	15
rs1336752	1	185213160	0.621413	rs6674490	SWT1	0	intronic	6.192	7	5	15
rs6424974	1	185214058	0.620869	rs6674490	SWT1	0	intronic	2.607	5	5	15
rs10911693	1	185214512	0.603811	rs6674490	SWT1	0	intronic	1.773	4	5	15
rs12135172	1	185219680	0.601263	rs6674490	SWT1	0	intronic	3.057	6	5	15
rs12120377	1	185219992	0.609901	rs6674490	SWT1	0	intronic	4.163	6	5	15
rs201999417	1	185223026	0.609901	rs6674490	SWT1	0	intronic	0.997	7	5	15
rs377224753	1	185225898	0.60088	rs6674490	SWT1	0	intronic	0.368	7	5	15
rs141197754	1	185226542	0.606678	rs6674490	SWT1	0	intronic	1.163	7	1	15
rs7535261	1	185226838	0.603811	rs6674490	SWT1	0	intronic	0.899	4	1	15
rs7539658	1	185229801	0.605482	rs6674490	SWT1	0	intronic	1.098	5	5	15
rs150313515	1	185230805	0.618383	rs6674490	SWT1	0	intronic	2.171	NA	5	15
rs883753	1	185230850	0.717216	rs6674490	SWT1	0	intronic	2.919	6	5	15
rs2095610	1	185231987	0.710297	rs6674490	SWT1:RP4-635A23.3	00:00:00	ncRNA_intronic	3.22	6	5	15
rs2378910	1	185232251	0.713524	rs6674490	SWT1:RP4-635A23.3	00:00:00	ncRNA_intronic	5.075	7	5	15
rs1889976	1	185236512	0.719359	rs6674490	SWT1	0	intronic	0.036	3a	5	15
rs6685627	1	185238201	0.703854	rs6674490	SWT1	0	intronic	1.291	5	5	15
rs7539575	1	185238669	0.700671	rs6674490	SWT1	0	intronic	2.893	7	5	15
rs34402319	1	185239434	0.682878	rs6674490	SWT1	0	intronic	1.462	NA	5	15
rs7542721	1	185239795	0.700474	rs6674490	SWT1	0	intronic	1.147	7	5	15
rs12041704	1	185240474	0.65372	rs6674490	SWT1	0	exonic	22.9	6	5	15
rs10798002	1	185244568	0.697609	rs6674490	SWT1	0	intronic	1.159	7	5	15
rs10911700	1	185245047	0.694534	rs6674490	SWT1	0	intronic	5.684	7	5	15
rs12136040	1	185247251	0.704063	rs6674490	SWT1	0	intronic	0.042	7	4	15
rs34611062	1	185247468	0.704063	rs6674490	SWT1	0	intronic	0.029	6	4	15
rs57977436	1	185247553	0.704063	rs6674490	SWT1	0	intronic	0.773	7	4	15
rs10798003	1	185247794	0.704063	rs6674490	SWT1	0	intronic	0.648	6	4	15
rs1336753	1	185249214	0.654409	rs6674490	SWT1	0	intronic	1.272	7	4	5
rs12135769	1	185257061	0.603236	rs6674490	SWT1	0	intronic	2.363	6	5	5
rs2378909	1	185259731	0.646708	rs6674490	SWT1	0	intronic	0.758	NA	4	5
rs2152707	1	185261231	0.655806	rs6674490	SWT1	333	downstream	0.533	5	2	5
rs57489841	1	185261768	0.608854	rs6674490	SWT1	870	downstream	1.074	NA	2	5
rs7123	1	185265711	0.611609	rs6674490	IVNS1ABP	0	UTR3	10.45	NA	4	4
rs10174	1	185267114	0.646701	rs6674490	IVNS1ABP	0	UTR3	15.51	6	4	4
rs10911702	1	185272594	0.646152	rs6674490	IVNS1ABP	0	intronic	2.761	5	4	4
rs12026391	1	185279353	0.643974	rs6674490	IVNS1ABP	0	intronic	6.064	6	4	4
rs10911704	1	185291426	0.631679	rs6674490	GS1-279B7.1	0	ncRNA_intronic	0.741	5	5	15
rs35654664	1	185293041	0.635385	rs6674490	GS1-279B7.1	0	ncRNA_exonic	3.515	NA	5	15
rs17641003	1	185293197	0.635385	rs6674490	GS1-279B7.1	0	ncRNA_intronic	6.816	3a	5	15
rs726567	1	185295754	0.631679	rs6674490	GS1-279B7.1	0	ncRNA_intronic	3.465	NA	5	15
rs10911708	1	185310210	0.625645	rs6674490	GS1-279B7.1	6038	intergenic	1.024	7	5	15
rs35813312	1	185318683	0.601693	rs6674490	GS1-279B7.1	14511	intergenic	0.913	NA	2	15
rs12044943	1	185318814	0.601693	rs6674490	GS1-279B7.1	14642	intergenic	0.912	2b	2	15
rs6656019	1	185319694	0.601693	rs6674490	GS1-279B7.1	15522	intergenic	0.055	7	5	15
rs7545878	1	185326860	0.602458	rs6674490	GS1-279B7.1	22688	intergenic	0.379	6	5	15
rs7531487	1	185326974	0.601693	rs6674490	GS1-279B7.1	22802	intergenic	4.304	6	5	15
rs6689531	1	185327848	0.602458	rs6674490	GS1-279B7.1	23676	intergenic	3.817	5	5	15
rs2224027	1	185328658	0.602458	rs6674490	GS1-279B7.1	24486	intergenic	12.08	5	5	15
rs10157232	1	185330442	0.602458	rs6674490	GS1-279B7.1	26270	intergenic	14.89	5	4	15
rs7512337	1	185335532	0.602458	rs6674490	GS1-279B7.1	31360	intergenic	0.516	5	5	15
rs74666281	1	243515980	0.662396	rs12127073	SDCCAG8	0	intronic	12.18	6	4	5
rs61833945	1	243525311	0.652716	rs12127073	SDCCAG8	0	intronic	5.047	7	4	5
rs12042959	1	243533273	0.736838	rs12127073	SDCCAG8	0	intronic	4.183	7	4	5
rs12048498	1	243550647	0.674271	rs12127073	SDCCAG8	0	intronic	0.621	7	4	5
rs12116461	1	243552335	0.770664	rs12127073	SDCCAG8	0	intronic	0.214	7	5	5
rs10927006	1	243557659	0.726901	rs12127073	SDCCAG8	0	intronic	18.41	7	1	5
rs12029086	1	243564722	0.674271	rs12127073	SDCCAG8	0	intronic	2.944	6	5	5
rs10927010	1	243578812	0.680973	rs12127073	SDCCAG8	0	intronic	1.097	7	4	5
rs12035042	1	243583899	0.723589	rs12127073	SDCCAG8	0	intronic	8.66	5	2	5
rs12037698	1	243584345	0.680973	rs12127073	SDCCAG8	0	intronic	1.061	4	2	5
rs7513566	1	243588601	0.605239	rs12127073	SDCCAG8	0	intronic	5.931	6	4	5
rs7538558	1	243589513	0.605239	rs12127073	SDCCAG8	0	intronic	6.6	7	4	5
rs6429425	1	243590990	0.674271	rs12127073	SDCCAG8	0	intronic	0.036	6	4	4
rs12136239	1	243592380	0.656978	rs12127073	SDCCAG8	0	intronic	9.853	5	2	5
rs12132986	1	243592597	0.7436	rs12127073	SDCCAG8	0	intronic	3.853	7	4	5
rs10927014	1	243592676	0.733643	rs12127073	SDCCAG8	0	intronic	4.658	7	4	5
rs71668525	1	243592723	0.656978	rs12127073	SDCCAG8	0	intronic	0.567	NA	4	5
rs6669127	1	243593143	0.656978	rs12127073	SDCCAG8	0	intronic	2.75	6	4	5
rs12049318	1	243593660	0.656978	rs12127073	SDCCAG8	0	intronic	0.372	6	4	5
rs12138272	1	243594202	0.605239	rs12127073	SDCCAG8	0	intronic	1.176	6	4	5
rs10927016	1	243595136	0.680973	rs12127073	SDCCAG8	0	intronic	0.172	5	4	5
rs72045986	1	243595587	0.680973	rs12127073	SDCCAG8	0	intronic	1.008	NA	4	5
rs10927017	1	243595813	0.605239	rs12127073	SDCCAG8	0	intronic	0.331	7	4	5
rs12140393	1	243596231	0.605239	rs12127073	SDCCAG8	0	intronic	1.619	4	2	5
rs12140431	1	243596284	0.605239	rs12127073	SDCCAG8	0	intronic	0.312	4	2	5
rs12140432	1	243596287	0.680973	rs12127073	SDCCAG8	0	intronic	1.215	2b	2	5
rs12118439	1	243596371	0.605239	rs12127073	SDCCAG8	0	intronic	2.65	4	2	5
rs12039979	1	243597228	0.605239	rs12127073	SDCCAG8	0	intronic	1.276	5	4	5
rs11800122	1	243613748	0.621585	rs12127073	SDCCAG8	0	intronic	0.619	6	4	5
rs12127073	1	243614705	1	rs12127073	SDCCAG8	0	intronic	2.933	6	4	5
rs12127169	1	243615023	0.937096	rs12127073	SDCCAG8	0	intronic	2.377	6	4	5
rs111541523	1	243615706	0.794853	rs12127073	SDCCAG8	0	intronic	1.753	NA	2	5
rs12028447	1	243617092	0.926773	rs12127073	SDCCAG8	0	intronic	4.515	7	4	5
rs12046990	1	243617847	0.989415	rs12127073	SDCCAG8	0	intronic	7.574	5	4	5
rs12022077	1	243617848	0.989415	rs12127073	SDCCAG8	0	intronic	5.388	5	4	5
rs10927022	1	243618064	0.989415	rs12127073	SDCCAG8	0	intronic	6.501	4	4	5
rs67486440	1	243622267	0.794853	rs12127073	SDCCAG8	0	intronic	3.291	NA	4	5
rs10927024	1	243630145	0.610864	rs12127073	SDCCAG8	0	intronic	5.055	7	4	5
rs6750698	2	46779051	0.723346	rs1531133	RHOQ	0	intronic	3.264	5	2	5
rs6725948	2	46779565	0.735148	rs1531133	RHOQ	0	intronic	2.774	5	2	5
rs6734476	2	46781898	0.727468	rs1531133	RHOQ	0	intronic	0.86	5	1	5
rs12712976	2	46786491	0.737906	rs1531133	RHOQ	0	intronic	0.079	7	4	5
rs71971941	2	46788140	0.704027	rs1531133	RHOQ	0	intronic	1.157	NA	4	5
rs551619541	2	46788386	0.740543	rs1531133	RHOQ	0	intronic	NA	NA	4	5
rs4384837	2	46789514	0.681121	rs1531133	RHOQ	0	intronic	0.143	1f	2	5
rs13420857	2	46798005	0.6944	rs1531133	RHOQ:RP11-417F21.1	00:00:00	ncRNA_intronic	7.588	6	2	5
rs12105801	2	46799343	0.784406	rs1531133	RHOQ:RP11-417F21.1	00:00:00	ncRNA_intronic	0.757	7	4	5
rs1451153	2	46799852	0.774982	rs1531133	RHOQ:RP11-417F21.1	00:00:00	ncRNA_intronic	11.79	NA	4	5
rs1451152	2	46800150	0.693269	rs1531133	RHOQ:RP11-417F21.1	00:00:00	ncRNA_intronic	16.32	NA	4	5
rs13413254	2	46802934	0.704432	rs1531133	RHOQ:RP11-417F21.1	00:00:00	ncRNA_intronic	6.662	6	4	5
rs535501990	2	46806034	0.696751	rs1531133	RHOQ:RP11-417F21.1	00:00:00	ncRNA_intronic	NA	NA	4	5
rs574653180	2	46806034	0.696751	rs1531133	RHOQ:RP11-417F21.1	00:00:00	ncRNA_intronic	NA	NA	4	5
rs2305350	2	46819815	0.627241	rs1531133	PIGF	0	intronic	3.772	NA	4	5
rs7590693	2	46823992	0.602542	rs1531133	PIGF	0	intronic	1.137	6	4	5
rs34757886	2	46824881	0.658329	rs1531133	PIGF	0	intronic	0.196	6	5	5
rs17818399	2	46826026	0.614302	rs1531133	PIGF	0	intronic	6.557	6	5	5
rs62136864	2	46829124	0.615082	rs1531133	PIGF	0	intronic	0.147	7	5	5
rs13001566	2	46829487	0.701185	rs1531133	PIGF	0	intronic	0.441	6	5	5
rs1451156	2	46832602	0.709909	rs1531133	PIGF	0	intronic	0.175	NA	5	5
rs35350086	2	46834036	0.600301	rs1531133	PIGF	0	intronic	4.529	7	5	5
rs11894342	2	46836439	0.972844	rs1531133	PIGF	0	intronic	0.253	7	4	5
rs35682608	2	46836542	0.610792	rs1531133	PIGF	0	intronic	8.082	7	4	5
rs34544165	2	46836906	0.647783	rs1531133	PIGF	0	intronic	3.956	7	4	5
rs13000706	2	46838247	0.988202	rs1531133	PIGF	0	intronic	0.02	6	4	5
rs34521428	2	46839101	0.61521	rs1531133	PIGF	0	intronic	0.837	NA	4	5
rs1824050	2	46839477	0.614184	rs1531133	PIGF	0	exonic	14.22	6	4	5
rs1378764	2	46839681	0.614184	rs1531133	PIGF	0	intronic	1.037	7	4	5
rs67187846	2	46839799	0.645939	rs1531133	PIGF	0	intronic	9.715	NA	4	5
rs7565274	2	46841861	0.630991	rs1531133	PIGF	0	intronic	3.664	7	2	5
rs2242033	2	46842410	0.992114	rs1531133	PIGF	0	intronic	2.691	NA	1	5
rs3832038	2	46843188	0.996058	rs1531133	PIGF	0	intronic	3.611	NA	1	1
rs1531133	2	46843631	1	rs1531133	PIGF:CRIPT	00:00:00	intronic	6.001	1f	1	1
rs2346419	2	46845069	0.641711	rs1531133	CRIPT	0	intronic	3.22	1d	1	2
rs2122715	2	46845849	0.620186	rs1531133	CRIPT	0	intronic	10.77	1f	1	5
rs540288671	2	46847825	0.754643	rs1531133	CRIPT	0	intronic	5.046	NA	4	4
rs528427994	2	46847825	0.754643	rs1531133	CRIPT	0	intronic	NA	NA	4	4
rs6739468	2	46849380	0.881201	rs1531133	CRIPT	0	intronic	1.339	7	4	5
rs6752882	2	46849441	0.877031	rs1531133	CRIPT	0	intronic	0.114	7	4	5
rs3087822	2	46852033	0.874689	rs1531133	CRIPT	0	UTR3	2.614	6	4	5
rs1989720	2	46854364	0.874689	rs1531133	CRIPT	1482	intergenic	3.214	6	4	5
rs1080871	2	46854708	0.846785	rs1531133	CRIPT	1826	intergenic	0.385	5	4	5
rs7598578	2	46857085	0.874689	rs1531133	CRIPT	4203	intergenic	1.394	6	4	5
rs1598517	2	46857401	0.874689	rs1531133	CRIPT	4519	intergenic	0.87	NA	4	5
rs6739397	2	46858321	0.870487	rs1531133	CRIPT	5439	intergenic	0.485	1f	4	5
rs12104572	2	46862466	0.864137	rs1531133	CRIPT	9584	intergenic	1.155	1f	2	5
rs6544906	2	46863872	0.857975	rs1531133	CRIPT	10990	intergenic	2.576	6	5	5
rs13385693	2	46867158	0.857975	rs1531133	CRIPT	14276	intergenic	2.696	6	4	5
rs6544907	2	46868319	0.857405	rs1531133	CRIPT	15437	intergenic	1.395	6	4	5
rs12470692	2	60115069	0.778644	rs13005495	RP11-444A22.1	0	ncRNA_intronic	2.267	3a	2	15
rs6719345	2	60115422	0.670781	rs13005495	RP11-444A22.1	0	ncRNA_intronic	6.679	4	2	15
rs10865313	2	60117297	0.89828	rs13005495	RP11-444A22.1	0	ncRNA_intronic	1.906	7	5	15
rs11675976	2	60117491	0.647983	rs13005495	RP11-444A22.1	0	ncRNA_intronic	9.377	6	5	15
rs12373763	2	60118138	0.636812	rs13005495	RP11-444A22.1	0	ncRNA_intronic	2.306	5	5	15
rs6545765	2	60119744	0.821556	rs13005495	RP11-444A22.1	0	ncRNA_intronic	14.64	4	5	15
rs1030318	2	60120822	0.647902	rs13005495	RP11-444A22.1	0	ncRNA_intronic	9.182	6	5	15
rs2042560	2	60122574	0.812011	rs13005495	RP11-444A22.1	0	ncRNA_intronic	4.879	6	5	15
rs1863158	2	60123187	0.824518	rs13005495	RP11-444A22.1	0	ncRNA_intronic	0.104	NA	5	15
rs6752125	2	60123935	0.669362	rs13005495	RP11-444A22.1	0	ncRNA_intronic	3.881	5	5	15
rs6752231	2	60124003	0.669362	rs13005495	RP11-444A22.1	0	ncRNA_intronic	0.904	5	5	15
rs12713412	2	60124536	0.669362	rs13005495	RP11-444A22.1	0	ncRNA_intronic	3.22	6	7	15
rs2216933	2	60127233	0.640507	rs13005495	RP11-444A22.1	0	ncRNA_intronic	2.196	5	5	15
rs1981912	2	60129430	0.665074	rs13005495	RP11-444A22.1	0	ncRNA_intronic	2.589	NA	5	15
rs2161990	2	60130220	0.641337	rs13005495	RP11-444A22.1	0	ncRNA_intronic	2.252	NA	5	15
rs1559622	2	60130648	0.641337	rs13005495	RP11-444A22.1	0	ncRNA_intronic	0.071	NA	5	15
rs1019615	2	60131050	0.641337	rs13005495	RP11-444A22.1	0	ncRNA_intronic	11.43	NA	5	15
rs1019614	2	60131157	0.643586	rs13005495	RP11-444A22.1	0	ncRNA_intronic	14.23	NA	5	15
rs10174929	2	60131533	0.629421	rs13005495	RP11-444A22.1	0	ncRNA_intronic	20.2	5	1	15
rs11888341	2	60131753	0.629421	rs13005495	RP11-444A22.1	0	ncRNA_intronic	15.67	7	1	15
rs4671357	2	60136176	0.658337	rs13005495	RP11-444A22.1	0	ncRNA_intronic	0.517	7	5	15
rs2194701	2	60137193	0.651975	rs13005495	RP11-444A22.1	0	ncRNA_intronic	1.977	7	7	15
rs966971	2	60138262	0.752884	rs13005495	RP11-444A22.1	0	ncRNA_intronic	16.09	7	5	15
rs1863161	2	60139524	0.909044	rs13005495	RP11-444A22.1	0	ncRNA_intronic	15.45	NA	5	15
rs34888377	2	60140192	0.925371	rs13005495	RP11-444A22.1	0	ncRNA_intronic	0.214	NA	5	15
rs6545768	2	60145876	0.655136	rs13005495	RP11-444A22.1	0	ncRNA_intronic	14.62	7	5	15
rs1477503	2	60146915	0.812847	rs13005495	RP11-444A22.1	0	ncRNA_intronic	0.737	NA	5	15
rs12466227	2	60148940	0.841229	rs13005495	RP11-444A22.1	0	ncRNA_intronic	12.25	6	5	15
rs2419405	2	60151182	0.669469	rs13005495	RP11-444A22.1	0	ncRNA_intronic	18.57	5	5	15
rs6751255	2	60153321	0.697584	rs13005495	RP11-444A22.1	0	ncRNA_intronic	3.842	7	5	15
rs6734579	2	60154807	0.894468	rs13005495	RP11-444A22.1	0	ncRNA_intronic	1.992	7	5	15
rs4141843	2	60155320	0.623953	rs13005495	RP11-444A22.1	0	ncRNA_intronic	0.883	6	5	15
rs12615147	2	60155664	0.988231	rs13005495	RP11-444A22.1	0	ncRNA_intronic	12.84	7	5	15
rs17050497	2	60155693	0.623953	rs13005495	RP11-444A22.1	0	ncRNA_intronic	2.423	7	5	15
rs67841855	2	60155791	0.623953	rs13005495	RP11-444A22.1	0	ncRNA_intronic	4.369	NA	5	15
rs13005495	2	60157097	1	rs13005495	RP11-444A22.1	0	ncRNA_intronic	1.508	7	5	15
rs11125819	2	60158121	0.96948	rs13005495	RP11-444A22.1	0	ncRNA_intronic	5.486	7	5	15
rs7602545	2	60159388	0.713855	rs13005495	RP11-444A22.1	0	ncRNA_intronic	1.196	7	5	15
rs7563504	2	60159417	0.713855	rs13005495	RP11-444A22.1	0	ncRNA_intronic	2.314	6	5	15
rs7576017	2	60159532	0.695056	rs13005495	RP11-444A22.1	0	ncRNA_intronic	3.637	4	5	15
rs12468914	2	60159756	0.713855	rs13005495	RP11-444A22.1	0	ncRNA_intronic	7.084	2b	5	15
rs12713413	2	60160790	0.730919	rs13005495	RP11-444A22.1	0	ncRNA_intronic	4.802	6	5	15
rs11125820	2	60161091	0.707856	rs13005495	RP11-444A22.1	0	ncRNA_intronic	5.891	6	5	15
rs17328524	2	60161157	0.869563	rs13005495	RP11-444A22.1	0	ncRNA_intronic	1.935	7	5	15
rs7560837	2	60162444	0.659229	rs13005495	RP11-444A22.1	0	ncRNA_intronic	10.77	3a	5	15
rs10490064	2	60163127	0.815035	rs13005495	RP11-444A22.1	0	ncRNA_intronic	6.956	6	1	15
rs35149938	2	60166378	0.641134	rs13005495	RP11-444A22.1	0	ncRNA_intronic	2.67	7	5	15
rs3856519	2	60167497	0.619789	rs13005495	RP11-444A22.1	0	ncRNA_intronic	5.652	NA	5	15
rs12621229	2	60167527	0.624039	rs13005495	RP11-444A22.1	0	ncRNA_intronic	3.882	7	5	15
rs71400223	2	60170649	0.661481	rs13005495	RP11-444A22.1	0	ncRNA_intronic	1.124	NA	5	15
rs2419407	2	60170875	0.684433	rs13005495	RP11-444A22.1	0	ncRNA_intronic	0.942	7	5	15
rs12624161	2	60170973	0.681213	rs13005495	RP11-444A22.1	0	ncRNA_intronic	12.11	7	5	15
rs4672331	2	60172622	0.717096	rs13005495	RP11-444A22.1	0	ncRNA_intronic	1.213	7	5	15
rs1025128	2	60175475	0.609617	rs13005495	RP11-444A22.1	0	ncRNA_intronic	16.82	3a	7	15
rs890067	2	60178342	0.602018	rs13005495	RP11-444A22.1	0	ncRNA_intronic	2.307	NA	5	15
rs4141842	2	60223212	0.636476	rs13005495	RP11-444A22.1	0	ncRNA_intronic	2.82	NA	5	15
rs6760344	2	60224292	0.618051	rs13005495	RP11-444A22.1	0	ncRNA_intronic	4.671	7	5	15
rs6731782	2	60224329	0.620947	rs13005495	RP11-444A22.1	0	ncRNA_intronic	13.06	7	5	15
rs113067541	2	105915711	0.667095	rs55680124	TGFBRAP1	0	intronic	1.01	7	4	5
rs56011854	2	105916093	0.674579	rs55680124	TGFBRAP1	0	intronic	4.433	2b	4	5
rs62154719	2	105917509	0.674579	rs55680124	TGFBRAP1	0	intronic	1.23	6	4	5
rs75831903	2	105918851	0.674579	rs55680124	TGFBRAP1	0	intronic	0.616	7	4	5
rs62154720	2	105923080	0.674579	rs55680124	TGFBRAP1	0	intronic	10.85	7	4	5
rs13429686	2	105925165	0.667079	rs55680124	TGFBRAP1	0	intronic	5.283	7	4	5
rs79001701	2	105928760	0.667079	rs55680124	TGFBRAP1	0	intronic	0.052	6	5	5
rs62154722	2	105929048	0.674579	rs55680124	TGFBRAP1	0	intronic	1.297	3a	5	5
rs75552819	2	105938700	0.674579	rs55680124	TGFBRAP1	0	intronic	1.104	NA	4	5
rs4851057	2	105939237	0.674579	rs55680124	TGFBRAP1	0	intronic	1.056	6	2	5
rs74581643	2	105942069	0.674579	rs55680124	TGFBRAP1:AC012360.4	00:00:00	ncRNA_intronic	0.966	NA	2	5
rs4851058	2	105943125	0.674579	rs55680124	TGFBRAP1:AC012360.4	00:00:00	ncRNA_intronic	0.721	7	2	5
rs62155871	2	105946865	0.674579	rs55680124	AC012360.4	0	ncRNA_exonic	5.376	4	1	2
rs55658448	2	105948614	0.674579	rs55680124	AC012360.4	1627	intergenic	3.066	7	5	5
rs4851758	2	105952417	0.674579	rs55680124	RP11-332H14.2	0	ncRNA_exonic	1.232	7	5	5
rs55772482	2	105954140	0.667079	rs55680124	C2orf49	0	exonic	21.7	4	1	1
rs6749911	2	105962339	0.684054	rs55680124	C2orf49	0	UTR3	0.384	7	4	4
rs62155873	2	105969362	0.739278	rs55680124	C2orf49	3693	intergenic	0.544	6	4	5
rs4851759	2	105971016	0.739278	rs55680124	FHL2	3152	intergenic	1.024	7	4	5
rs62155874	2	105973094	0.722885	rs55680124	FHL2	1074	intergenic	1.488	5	4	5
rs3087523	2	105977776	0.724284	rs55680124	FHL2	0	exonic	13.23	5	2	4
rs55680124	2	105984624	1	rs55680124	FHL2:AC012360.6	00:00:00	ncRNA_intronic	2.85	6	4	4
rs28545614	2	105994827	0.97409	rs55680124	FHL2:AC012360.6	00:00:00	ncRNA_exonic	0.321	NA	2	5
rs17322446	2	135598913	0.939266	rs17698630	CCNT2-AS1:ACMSD	00:00:00	ncRNA_intronic	0.713	7	2	15
rs2121337	2	135600925	0.947982	rs17698630	CCNT2-AS1:ACMSD	00:00:00	ncRNA_intronic	3.461	NA	5	15
rs17322550	2	135601524	0.947982	rs17698630	CCNT2-AS1:ACMSD	00:00:00	ncRNA_intronic	1.038	5	5	15
rs1942052	2	135603797	0.947982	rs17698630	CCNT2-AS1:ACMSD	00:00:00	ncRNA_intronic	11	6	5	15
rs76328456	2	135605014	0.883556	rs17698630	CCNT2-AS1:ACMSD	00:00:00	ncRNA_intronic	4.102	6	4	15
rs6722883	2	135607775	0.736492	rs17698630	CCNT2-AS1:ACMSD	00:00:00	ncRNA_intronic	3.909	7	5	15
rs6754903	2	135616200	0.939447	rs17698630	CCNT2-AS1:ACMSD	00:00:00	ncRNA_intronic	1.819	6	5	15
rs11441014	2	135619357	0.939447	rs17698630	CCNT2-AS1:ACMSD	00:00:00	ncRNA_intronic	0.456	NA	5	15
rs17257081	2	135630498	0.974062	rs17698630	CCNT2-AS1:ACMSD	00:00:00	ncRNA_intronic	1.815	7	5	15
rs11891384	2	135649063	0.9652	rs17698630	CCNT2-AS1:ACMSD	00:00:00	ncRNA_intronic	2.323	7	5	15
rs79245693	2	135662845	0.765832	rs17698630	CCNT2-AS1	0	ncRNA_intronic	1.283	7	5	15
rs7568649	2	135666103	0.974062	rs17698630	CCNT2-AS1	0	ncRNA_intronic	5.74	7	5	15
rs199821362	2	135673677	0.835937	rs17698630	CCNT2-AS1	0	ncRNA_intronic	2.835	NA	5	15
rs112475245	2	135673911	0.765832	rs17698630	CCNT2-AS1	0	ncRNA_intronic	4.232	7	5	15
rs41449851	2	135675767	0.965529	rs17698630	CCNT2-AS1	0	ncRNA_intronic	10.26	4	1	1
rs1348793	2	135675908	0.822328	rs17698630	CCNT2-AS1:CCNT2	00:00:00	splicing	6.855	NA	1	1
rs3769028	2	135676852	0.822328	rs17698630	CCNT2	0	intronic	13.59	NA	1	1
rs3769027	2	135677035	0.822328	rs17698630	CCNT2	0	intronic	13.43	NA	1	1
rs3769026	2	135677043	0.822328	rs17698630	CCNT2	0	intronic	14.66	NA	1	1
rs3769024	2	135677268	0.822328	rs17698630	CCNT2	0	intronic	1.736	NA	1	1
rs3841862	2	135677471	0.822328	rs17698630	CCNT2	0	intronic	12.19	NA	1	1
rs1984559	2	135678888	1	rs17698630	CCNT2	0	intronic	1.729	6	1	5
rs66839618	2	135678923	0.811609	rs17698630	CCNT2	0	intronic	1.964	NA	1	5
rs111498552	2	135678985	0.986955	rs17698630	CCNT2	0	intronic	0.459	5	1	5
rs17323495	2	135681597	0.986955	rs17698630	CCNT2	0	intronic	10.07	6	4	5
rs7558881	2	135682094	0.822328	rs17698630	CCNT2	0	intronic	1.52	7	4	5
rs7589040	2	135682208	0.822328	rs17698630	CCNT2	0	intronic	0.107	7	4	5
rs4953937	2	135682792	0.822328	rs17698630	CCNT2	0	intronic	6.875	5	3	5
rs6740755	2	135683017	0.986955	rs17698630	CCNT2	0	intronic	0.691	3a	3	5
rs6714007	2	135686649	0.822328	rs17698630	CCNT2	0	intronic	3.633	6	4	5
rs10559035	2	135686695	0.822328	rs17698630	CCNT2	0	intronic	1.315	NA	4	5
rs80353268	2	135686958	0.822328	rs17698630	CCNT2	0	intronic	0.633	6	4	5
rs78922765	2	135687169	0.822328	rs17698630	CCNT2	0	intronic	1.694	6	4	5
rs10454737	2	135687408	0.822328	rs17698630	CCNT2	0	intronic	1.258	6	4	5
rs576178635	2	135688539	0.808914	rs17698630	CCNT2	0	intronic	0.702	NA	3	5
rs543517195	2	135688539	0.808914	rs17698630	CCNT2	0	NA	NA	NA	3	5
rs10576298	2	135689756	0.822328	rs17698630	CCNT2	0	intronic	0.592	NA	4	5
rs6705067	2	135691191	0.822328	rs17698630	CCNT2	0	intronic	2.339	6	2	5
rs4344970	2	135691659	0.822328	rs17698630	CCNT2	0	intronic	13.09	7	4	5
rs17698630	2	135691725	1	rs17698630	CCNT2	0	intronic	1.457	6	4	5
rs41521049	2	135693069	0.822328	rs17698630	CCNT2	0	intronic	0.053	7	4	5
rs6743206	2	135693537	0.776113	rs17698630	CCNT2	0	intronic	1.158	1f	4	5
rs10712483	2	135693721	0.678053	rs17698630	CCNT2	0	intronic	4.778	NA	4	5
rs1823118	2	135694354	0.822328	rs17698630	CCNT2	0	intronic	6.481	2b	4	5
rs4953939	2	135696051	0.822328	rs17698630	CCNT2	0	intronic	7.621	5	4	4
rs6713522	2	135697014	0.822328	rs17698630	CCNT2	0	intronic	1.732	7	4	4
rs4954199	2	135697396	0.822328	rs17698630	CCNT2	0	intronic	2.803	7	4	4
rs10175818	2	135697543	0.81907	rs17698630	CCNT2	0	intronic	9.545	7	4	4
rs10190690	2	135697737	0.822328	rs17698630	CCNT2	0	intronic	7.106	6	4	4
rs10198975	2	135697797	0.822328	rs17698630	CCNT2	0	intronic	4.583	7	4	4
rs145563728	2	135697924	0.824626	rs17698630	CCNT2	0	intronic	1.769	NA	4	4
rs78697654	2	135698001	0.822328	rs17698630	CCNT2	0	intronic	8.251	6	4	4
rs78085498	2	135698075	0.822328	rs17698630	CCNT2	0	intronic	0.694	7	4	4
2:135699124:C:G	2	135699124	0.822328	rs17698630	CCNT2	0	intronic	0.317	6	4	4
rs10496732	2	135699619	0.986955	rs17698630	CCNT2	0	intronic	8.893	6	4	5
rs3816339	2	135700151	0.822328	rs17698630	CCNT2	0	intronic	14.68	7	4	5
rs12617286	2	135701489	0.822328	rs17698630	CCNT2	0	intronic	1.119	3a	2	5
rs12619527	2	135701829	0.822328	rs17698630	CCNT2	0	intronic	2.938	6	4	5
rs35187705	2	135704252	0.834592	rs17698630	CCNT2	0	intronic	5.627	NA	4	4
rs111713586	2	135706477	0.986955	rs17698630	CCNT2	0	intronic	2.52	7	4	4
rs4954201	2	135707513	0.822328	rs17698630	CCNT2	0	intronic	0.639	7	4	4
rs17258458	2	135719287	0.986955	rs17698630	CCNT2	2374	intergenic	1.608	5	5	15
rs1968611	2	135724136	0.746931	rs17698630	MAP3K19	0	intronic	1.966	7	5	15
rs80112031	2	135725419	0.782762	rs17698630	MAP3K19	0	intronic	0.336	6	5	15
rs113529902	2	135725663	0.787892	rs17698630	MAP3K19	0	intronic	0.18	5	5	15
rs111377433	2	135725865	0.770734	rs17698630	MAP3K19	0	intronic	0.455	7	5	15
rs112223262	2	135725971	0.767148	rs17698630	MAP3K19	0	intronic	0.504	7	5	15
rs62168900	2	135725990	0.744348	rs17698630	MAP3K19	0	intronic	1.084	7	5	15
rs369399181	2	135726035	0.767148	rs17698630	MAP3K19	0	intronic	1.126	7	5	15
rs4599167	2	135726683	0.766494	rs17698630	MAP3K19	0	intronic	2.657	7	5	15
rs4953941	2	135727531	0.791957	rs17698630	MAP3K19	0	intronic	1.712	5	9	15
rs4953942	2	135727753	0.798562	rs17698630	MAP3K19	0	intronic	1.602	6	9	15
rs76822830	2	135728009	0.770734	rs17698630	MAP3K19	0	intronic	1.684	6	9	15
rs36101705	2	135728059	0.791957	rs17698630	MAP3K19	0	intronic	1.067	6	9	15
rs80138444	2	135728413	0.770734	rs17698630	MAP3K19	0	intronic	1.066	7	9	15
rs77834474	2	135728684	0.791957	rs17698630	MAP3K19	0	intronic	1.73	6	9	15
rs12619330	2	135728720	0.770734	rs17698630	MAP3K19	0	intronic	1.623	7	9	15
rs2874714	2	135730884	0.770734	rs17698630	MAP3K19	0	intronic	0.994	7	9	15
rs11896978	2	135731219	0.767148	rs17698630	MAP3K19	0	intronic	0.602	2b	9	15
rs147375737	2	135735233	0.670958	rs17698630	MAP3K19	0	intronic	5.009	6	5	15
rs61002135	2	135735519	0.651521	rs17698630	MAP3K19	0	intronic	1.552	7	5	15
rs59621444	2	135735648	0.660604	rs17698630	MAP3K19	0	intronic	9.365	7	5	15
rs4954209	2	135737908	0.647288	rs17698630	MAP3K19	0	intronic	0.439	6	5	15
rs7579438	2	135739609	0.651521	rs17698630	MAP3K19	0	intronic	1.837	6	5	15
rs4953943	2	135740295	0.651521	rs17698630	MAP3K19	0	intronic	2.253	4	7	15
rs60969462	2	135740876	0.667517	rs17698630	MAP3K19	0	exonic	8.31	7	7	15
rs12623713	2	135741061	0.644699	rs17698630	MAP3K19	0	intronic	1.511	7	7	15
rs16831224	2	135742599	0.644699	rs17698630	MAP3K19	0	intronic	2.841	6	9	15
rs10582468	2	135743234	0.644699	rs17698630	MAP3K19	0	intronic	8.224	NA	13	15
rs11888766	2	135745392	0.656623	rs17698630	MAP3K19	0	exonic	2.094	7	13	15
rs11899779	2	135745545	0.644699	rs17698630	MAP3K19	0	exonic	3.875	7	13	15
rs10928526	2	135745722	0.644699	rs17698630	MAP3K19	0	exonic	1.492	5	13	15
rs111928841	2	135748196	0.656623	rs17698630	MAP3K19	0	intronic	0.159	7	14	15
rs115475908	2	135748275	0.644699	rs17698630	MAP3K19	0	intronic	2.965	7	14	15
rs114201679	2	135748276	0.644699	rs17698630	MAP3K19	0	intronic	2.678	7	14	15
rs1867835	2	135749650	0.644699	rs17698630	MAP3K19	0	intronic	7.358	5	13	15
rs1867836	2	135750023	0.644699	rs17698630	MAP3K19	0	intronic	4.971	7	13	15
rs2322252	2	135750692	0.642176	rs17698630	MAP3K19	0	intronic	0.582	6	14	15
rs11886003	2	135750695	0.653863	rs17698630	MAP3K19	0	intronic	0.627	6	14	15
rs2322254	2	135750849	0.647697	rs17698630	MAP3K19	0	intronic	0.935	7	13	15
rs4953944	2	135752673	0.651521	rs17698630	MAP3K19	0	intronic	3.392	6	13	15
rs113279230	2	135753521	0.636193	rs17698630	MAP3K19	0	intronic	1.471	NA	14	15
rs537153423	2	135753841	0.632926	rs17698630	MAP3K19	0	intronic	0.921	NA	14	15
rs55848297	2	135754030	0.644699	rs17698630	MAP3K19	0	intronic	3.452	5	14	15
rs6718228	2	135754935	0.644699	rs17698630	MAP3K19	0	intronic	0.807	6	14	15
rs6708112	2	135755017	0.644699	rs17698630	MAP3K19	0	intronic	12.22	6	14	15
rs6750601	2	135755186	0.652666	rs17698630	MAP3K19	0	intronic	1.839	6	14	15
rs61553758	2	135755374	0.627486	rs17698630	MAP3K19	0	intronic	1.802	7	14	15
rs2381459	2	144056371	0.890358	rs5026760	ARHGAP15:AC096558.1:RP11-570L15.2	00:00:00	ncRNA_intronic	6.549	6	4	15
rs4662320	2	144063836	0.904679	rs5026760	ARHGAP15:AC096558.1:RP11-570L15.2	00:00:00	ncRNA_intronic	7.557	6	5	15
rs4662321	2	144066767	0.897556	rs5026760	ARHGAP15:AC096558.1:RP11-570L15.2	00:00:00	ncRNA_intronic	0.624	6	4	15
rs13388745	2	144070832	0.897479	rs5026760	ARHGAP15:AC096558.1:RP11-570L15.2	00:00:00	ncRNA_intronic	1.595	5	5	15
rs13401990	2	144072484	0.897479	rs5026760	ARHGAP15:AC096558.1:RP11-570L15.2	00:00:00	ncRNA_intronic	1.805	5	5	15
rs10209358	2	144080304	0.897479	rs5026760	ARHGAP15:AC096558.1:RP11-570L15.2	00:00:00	ncRNA_intronic	2.84	5	4	15
rs6729784	2	144081203	0.89105	rs5026760	ARHGAP15:AC096558.1:RP11-570L15.2	00:00:00	ncRNA_intronic	0.054	6	4	15
rs9653184	2	144083666	0.883267	rs5026760	ARHGAP15:AC096558.1:RP11-570L15.2	00:00:00	ncRNA_intronic	1.549	6	4	15
rs35319722	2	144087068	0.897479	rs5026760	ARHGAP15:AC096558.1:RP11-570L15.2	00:00:00	ncRNA_intronic	2.075	NA	4	15
rs62170423	2	144090212	0.904841	rs5026760	ARHGAP15:AC096558.1:RP11-570L15.2	00:00:00	ncRNA_intronic	16.04	4	5	15
rs12691674	2	144093331	0.911847	rs5026760	ARHGAP15:AC096558.1:RP11-570L15.2	00:00:00	ncRNA_intronic	5.196	7	4	15
rs17229397	2	144095037	0.91196	rs5026760	ARHGAP15:AC096558.1:RP11-570L15.2	00:00:00	ncRNA_intronic	5.698	7	5	15
rs10176394	2	144096374	0.904679	rs5026760	ARHGAP15:AC096558.1:RP11-570L15.2	00:00:00	ncRNA_intronic	13.06	7	5	15
rs12471320	2	144096700	0.904679	rs5026760	ARHGAP15:AC096558.1:RP11-570L15.2	00:00:00	ncRNA_intronic	10.4	6	5	15
rs12993273	2	144097903	0.716676	rs5026760	ARHGAP15:AC096558.1:RP11-570L15.2	00:00:00	ncRNA_intronic	1.964	5	5	15
rs35856257	2	144100473	0.71442	rs5026760	ARHGAP15:AC096558.1:RP11-570L15.2	00:00:00	ncRNA_intronic	1.599	NA	5	15
rs13406291	2	144101819	0.615174	rs5026760	ARHGAP15:AC096558.1:RP11-570L15.2	00:00:00	ncRNA_intronic	1.139	6	5	15
rs10496946	2	144102594	0.911841	rs5026760	ARHGAP15:AC096558.1:RP11-570L15.2	00:00:00	ncRNA_intronic	NA	NA	4	15
rs562827965	2	144102594	0.911841	rs5026760	ARHGAP15:AC096558.1:RP11-570L15.2	00:00:00	ncRNA_intronic	11.61	NA	4	15
rs201454435	2	144103789	0.911841	rs5026760	ARHGAP15:AC096558.1:RP11-570L15.2	00:00:00	ncRNA_intronic	1.744	NA	5	15
rs35933274	2	144107261	0.709626	rs5026760	ARHGAP15:AC096558.1:RP11-570L15.2	00:00:00	ncRNA_intronic	0.249	7	5	15
rs67939233	2	144108231	0.643308	rs5026760	ARHGAP15:AC096558.1:RP11-570L15.2	00:00:00	ncRNA_intronic	1.482	NA	5	15
rs13008966	2	144117605	0.608407	rs5026760	ARHGAP15:AC096558.1:RP11-570L15.2	00:00:00	ncRNA_intronic	7.532	6	5	15
rs11890035	2	144118862	0.608407	rs5026760	ARHGAP15:AC096558.1:RP11-570L15.2	00:00:00	ncRNA_intronic	9.862	6	4	15
rs13392199	2	144122222	0.933564	rs5026760	ARHGAP15:AC096558.1:RP11-570L15.2	00:00:00	ncRNA_intronic	3.263	7	5	15
rs12691676	2	144124450	0.933564	rs5026760	ARHGAP15:AC096558.1:RP11-570L15.2	00:00:00	ncRNA_intronic	12.51	6	5	15
rs4662324	2	144125926	0.940886	rs5026760	ARHGAP15:AC096558.1:RP11-570L15.2	00:00:00	ncRNA_intronic	1.258	7	5	15
rs4662325	2	144125992	0.833126	rs5026760	ARHGAP15:AC096558.1:RP11-570L15.2	00:00:00	ncRNA_intronic	0.244	6	5	15
rs16822399	2	144126493	0.940886	rs5026760	ARHGAP15:AC096558.1:RP11-570L15.2	00:00:00	ncRNA_intronic	0.365	7	5	15
rs35092348	2	144126518	0.734665	rs5026760	ARHGAP15:AC096558.1:RP11-570L15.2	00:00:00	ncRNA_intronic	11.38	6	5	15
rs16822403	2	144128461	0.940886	rs5026760	ARHGAP15:AC096558.1:RP11-570L15.2	00:00:00	ncRNA_intronic	6.249	5	5	15
rs28590702	2	144128618	0.940886	rs5026760	ARHGAP15:AC096558.1:RP11-570L15.2	00:00:00	ncRNA_intronic	2.681	6	5	15
rs34878810	2	144129035	0.940886	rs5026760	ARHGAP15:AC096558.1:RP11-570L15.2	00:00:00	ncRNA_intronic	1.581	6	5	15
rs34169965	2	144131050	0.728356	rs5026760	ARHGAP15:AC096558.1:RP11-570L15.2	00:00:00	ncRNA_intronic	3.991	6	5	15
rs12475236	2	144135013	0.770206	rs5026760	ARHGAP15:AC096558.1:RP11-570L15.2	00:00:00	ncRNA_intronic	3.03	7	5	15
rs35999867	2	144136546	0.770206	rs5026760	ARHGAP15:AC096558.1:RP11-570L15.2	00:00:00	ncRNA_intronic	4.567	6	5	15
rs5026760	2	144137353	1	rs5026760	ARHGAP15:AC096558.1:RP11-570L15.2	00:00:00	ncRNA_intronic	5.121	6	5	15
rs34958653	2	144138495	0.770206	rs5026760	ARHGAP15:AC096558.1:RP11-570L15.2	00:00:00	ncRNA_intronic	3.179	NA	4	15
rs13409533	2	144139538	0.784873	rs5026760	ARHGAP15:AC096558.1:RP11-570L15.2	00:00:00	ncRNA_intronic	2.473	6	5	15
rs547580947	2	144142134	0.708804	rs5026760	ARHGAP15:AC096558.1:RP11-570L15.2	00:00:00	ncRNA_intronic	NA	NA	5	15
rs541994463	2	144142134	0.708804	rs5026760	ARHGAP15:AC096558.1:RP11-570L15.2	00:00:00	ncRNA_intronic	NA	NA	5	15
rs140377925	2	144142134	0.708804	rs5026760	ARHGAP15:AC096558.1:RP11-570L15.2	00:00:00	ncRNA_intronic	13.35	NA	5	15
rs13032491	2	161080233	0.915897	rs6741383	ITGB6	0	NA	8.718	5	1	15
rs72623113	2	161082004	0.885806	rs6741383	ITGB6	0	NA	7.934	5	5	15
rs7560257	2	161085348	0.835366	rs6741383	ITGB6	0	NA	12.29	2c	1	15
rs72623114	2	161086457	0.965699	rs6741383	ITGB6	0	NA	3.492	3a	2	15
rs72623115	2	161094263	0.965699	rs6741383	ITGB6	0	NA	1.231	5	5	15
rs72623116	2	161095046	0.974271	rs6741383	ITGB6	0	NA	10.08	4	2	15
rs77924200	2	161096599	0.712788	rs6741383	ITGB6	0	NA	0.536	7	2	15
rs72623118	2	161102132	0.957217	rs6741383	ITGB6	0	NA	2.797	7	4	15
rs72623119	2	161106881	0.974271	rs6741383	ITGB6	0	NA	5.228	5	2	15
rs72623120	2	161109702	0.991379	rs6741383	ITGB6	0	NA	0.362	5	1	15
rs72623121	2	161112587	0.991379	rs6741383	ITGB6	0	intergenic	1.662	5	5	15
rs72623122	2	161116447	0.991379	rs6741383	ITGB6	0	intergenic	0.216	7	5	15
rs79991906	2	161116495	0.991379	rs6741383	ITGB6	0	intergenic	2.777	6	5	15
rs72623123	2	161118079	0.991379	rs6741383	ITGB6	0	intergenic	8.548	7	5	15
rs59842298	2	161120754	0.991379	rs6741383	ITGB6	0	intergenic	4.175	6	4	15
rs72623124	2	161123086	0.991379	rs6741383	ITGB6	0	intergenic	4.162	3a	5	15
rs72623125	2	161128206	0.991379	rs6741383	ITGB6	0	downstream	0.408	5	1	5
rs200119683	2	161130978	0.991379	rs6741383	RBMS1	0	UTR3	6.542	NA	4	5
rs57047289	2	161132293	0.991379	rs6741383	RBMS1	0	intronic	4.358	4	4	4
rs139398785	2	161132876	0.982787	rs6741383	RBMS1	0	intronic	1.025	5	4	4
rs149555732	2	161137303	1	rs6741383	RBMS1	0	intronic	3.177	NA	4	5
rs1457234	2	161138394	1	rs6741383	RBMS1	0	intronic	11.56	NA	4	5
rs6741383	2	161144022	1	rs6741383	RBMS1	0	intronic	6.359	7	2	5
rs78387517	2	161145477	1	rs6741383	RBMS1	0	intronic	3.033	7	4	5
rs143839561	2	161147492	1	rs6741383	RBMS1	0	intronic	1.782	NA	4	5
2:161148117:C:G	2	161148117	1	rs6741383	RBMS1	0	intronic	0.065	4	4	5
rs77066272	2	161148822	1	rs6741383	RBMS1	0	intronic	5.27	4	4	5
rs79054495	2	161165582	0.982936	rs6741383	RBMS1	0	intronic	5.349	4	3	5
rs534425958	2	161167725	0.982936	rs6741383	RBMS1	0	intronic	1.044	NA	4	5
rs549378262	2	161167729	0.982936	rs6741383	RBMS1	0	intronic	0.344	NA	4	5
rs115483648	2	161170821	0.709406	rs6741383	RBMS1	0	intronic	6.814	6	4	5
rs4456654	2	161174860	0.940239	rs6741383	RBMS1	0	intronic	15.33	5	4	5
rs80170940	2	161176377	0.940239	rs6741383	RBMS1	0	intronic	13.12	5	4	5
rs7574543	2	161180513	0.940239	rs6741383	RBMS1	0	intronic	8.63	6	5	5
2:161180772:G:GCA	2	161180772	0.789679	rs6741383	RBMS1	0	intronic	1.636	NA	5	5
2:161180772:G:GCACA	2	161180772	0.789679	rs6741383	RBMS1	0	NA	1.586	NA	5	5
rs79092508	2	161183263	0.940239	rs6741383	RBMS1	0	intronic	4.375	4	5	5
rs80306707	2	161189270	0.940239	rs6741383	RBMS1	0	intronic	2.407	5	5	5
rs61682180	2	161189587	0.940239	rs6741383	RBMS1	0	intronic	0.175	7	5	5
rs147044034	2	161193253	0.709406	rs6741383	RBMS1	0	intronic	1.224	NA	4	5
rs58748091	2	161200667	0.940239	rs6741383	RBMS1	0	intronic	4.703	7	5	5
rs59189068	2	161200670	0.940239	rs6741383	RBMS1	0	intronic	7.311	7	5	5
rs373444955	2	161206064	0.675395	rs6741383	RBMS1	0	intronic	1.717	NA	4	5
rs74614509	2	161213048	0.940239	rs6741383	RBMS1	0	intronic	4.073	5	4	5
rs59889859	2	161214709	0.940239	rs6741383	RBMS1	0	intronic	0.021	4	3	5
rs80079217	2	161219990	0.940239	rs6741383	RBMS1	0	intronic	1.263	5	3	5
rs79793936	2	161220761	0.940239	rs6741383	RBMS1	0	intronic	4.099	3a	3	5
rs77300492	2	161224837	0.931858	rs6741383	RBMS1	0	intronic	1.611	2b	2	7
rs78328956	2	161227698	0.931858	rs6741383	RBMS1	0	intronic	2.9	7	2	5
rs6761644	2	161232131	0.914587	rs6741383	RBMS1	0	intronic	4.802	5	2	7
rs530149796	2	161233601	0.830239	rs6741383	RBMS1	0	intronic	0.907	NA	2	7
rs58483013	2	161235295	0.914587	rs6741383	RBMS1	0	intronic	3.313	7	2	5
rs58757862	2	161235452	0.914587	rs6741383	RBMS1	0	intronic	0.063	6	2	7
rs78220925	2	161237613	0.914587	rs6741383	RBMS1	0	intronic	3.883	7	2	7
rs564135845	2	161247402	0.888923	rs6741383	RBMS1	0	NA	NA	NA	5	7
rs200071992	2	161247402	0.888923	rs6741383	RBMS1	0	intronic	1.523	NA	5	7
rs116630588	2	161253376	0.914587	rs6741383	RBMS1:RMRPP3	00:00:00	ncRNA_exonic	0.781	4	4	5
rs78765055	2	161260868	0.897818	rs6741383	RBMS1	0	intronic	5.683	7	2	7
rs199828871	2	161261768	0.825655	rs6741383	RBMS1	0	intronic	1.988	NA	1	7
rs557129264	2	161261768	0.825655	rs6741383	RBMS1	0	NA	NA	NA	1	7
rs147853303	2	161263542	0.842229	rs6741383	RBMS1	0	intronic	19.68	NA	1	1
rs548109193	2	161269852	0.84781	rs6741383	RBMS1	0	intronic	1.359	NA	5	5
rs76095723	2	161272370	0.881235	rs6741383	RBMS1	0	intronic	14.8	6	2	5
rs4286238	2	161275071	0.881235	rs6741383	RBMS1	0	intronic	1.201	4	2	15
rs80181793	2	161279148	0.881235	rs6741383	RBMS1	0	intronic	0.167	3a	2	5
rs73008312	2	161282959	0.743029	rs6741383	RBMS1	0	intronic	1.187	5	5	5
rs74874335	2	161287462	0.750761	rs6741383	RBMS1	0	intronic	1.329	6	4	5
rs12233099	2	161291968	0.734803	rs6741383	RBMS1	0	intronic	6.145	5	5	5
rs6725287	2	161295299	0.743029	rs6741383	RBMS1	0	intronic	1.974	7	5	5
rs6725626	2	161295427	0.743029	rs6741383	RBMS1	0	intronic	2.177	7	5	5
rs79927506	2	161313494	0.727305	rs6741383	RBMS1	0	intronic	7.117	3a	5	5
rs6743604	2	161334880	0.750761	rs6741383	RBMS1	0	intronic	6.541	7	4	5
rs6759031	2	161335033	0.619838	rs6741383	RBMS1	0	intronic	14.9	5	4	5
rs78653744	2	161336455	0.727305	rs6741383	RBMS1	0	intronic	15.52	7	5	5
rs199720730	2	161349521	0.650529	rs6741383	RBMS1	0	intronic	18.69	NA	1	1
rs75736012	2	161354368	0.690297	rs6741383	RBMS1	4062	intergenic	6.707	6	5	15
rs75476535	2	161358513	0.620519	rs6741383	RBMS1	8207	intergenic	0.12	6	5	15
rs74933630	2	161359264	0.620519	rs6741383	RBMS1	8958	intergenic	4.645	6	5	15
rs78270489	2	161359786	0.620519	rs6741383	RBMS1	9480	intergenic	4.263	7	5	15
rs75228928	2	161359790	0.620519	rs6741383	RBMS1	9484	intergenic	4.074	7	5	15
rs74838417	2	161360276	0.620519	rs6741383	RBMS1	9970	intergenic	8.372	7	5	15
rs199870632	2	161360436	0.620519	rs6741383	RBMS1	10130	intergenic	16.48	7	5	15
rs59501864	2	161361855	0.620519	rs6741383	RBMS1	11549	intergenic	4.212	5	2	15
rs114773983	2	161363323	0.620519	rs6741383	RBMS1	13017	intergenic	0.4	3a	1	15
rs79875439	2	161363642	0.620519	rs6741383	RBMS1	13336	intergenic	0.875	5	1	15
rs78441029	2	161363879	0.620519	rs6741383	RBMS1	13573	intergenic	3.871	7	5	15
rs75051405	2	161364181	0.620519	rs6741383	RBMS1	13875	intergenic	6.459	4	5	15
rs74774050	2	161366389	0.620519	rs6741383	RBMS1	16083	intergenic	0.495	7	5	15
rs35919107	2	226461235	0.634847	rs2054079	NYAP2	0	intronic	0.074	5	14	15
rs715678	2	226465409	0.888113	rs2054079	NYAP2	0	intronic	1.501	4	7	15
rs6754048	2	226469855	0.893947	rs2054079	NYAP2	0	intronic	11.56	7	5	15
rs6740674	2	226471864	0.893947	rs2054079	NYAP2	0	intronic	3.913	7	5	15
rs6712667	2	226472370	0.888875	rs2054079	NYAP2	0	intronic	3.498	7	5	15
rs1431081	2	226476804	0.893947	rs2054079	NYAP2	0	intronic	3.895	NA	5	15
rs34376743	2	226477457	0.643826	rs2054079	NYAP2	0	intronic	1.957	NA	5	15
rs875536	2	226477874	0.893947	rs2054079	NYAP2	0	intronic	0.1	NA	5	15
rs7560211	2	226478506	0.893947	rs2054079	NYAP2	0	intronic	0.734	6	5	15
rs13421386	2	226481103	0.893947	rs2054079	NYAP2	0	intronic	3.906	5	5	15
rs10166417	2	226481477	0.893947	rs2054079	NYAP2	0	intronic	7.444	5	5	15
rs10498192	2	226482621	0.65811	rs2054079	NYAP2	0	intronic	3.009	6	5	15
rs12477972	2	226482872	0.640041	rs2054079	NYAP2	0	intronic	4.001	5	5	15
rs199972807	2	226485132	0.822973	rs2054079	NYAP2	0	intronic	1.497	NA	5	15
rs11682482	2	226486479	1	rs2054079	NYAP2	0	intronic	1.525	7	5	15
rs2054079	2	226486752	1	rs2054079	NYAP2	0	intronic	1.444	NA	5	15
rs13420730	2	226487822	0.753441	rs2054079	NYAP2	0	intronic	10.06	6	5	15
rs13428386	2	226493536	0.743228	rs2054079	NYAP2	0	intronic	3.508	7	4	15
rs12694672	2	226503330	0.723565	rs2054079	NYAP2	0	intronic	0.856	7	7	15
rs4674999	2	226511652	0.723565	rs2054079	NYAP2	0	intronic	1.538	4	14	15
rs5839117	2	226513110	0.723565	rs2054079	NYAP2	0	intronic	1.014	NA	14	15
rs6750609	2	226522459	0.964209	rs2054079	NYAP2	3724	intergenic	1.989	5	5	15
rs6725615	2	226522931	0.964209	rs2054079	NYAP2	4196	intergenic	0.149	7	5	15
rs6729574	2	226523815	0.964209	rs2054079	NYAP2	5080	intergenic	7.511	7	5	15
rs13431222	2	226524156	0.964209	rs2054079	NYAP2	5421	intergenic	0.526	7	5	15
rs6753335	2	226526287	0.964209	rs2054079	NYAP2	7552	intergenic	1.463	7	5	15
rs34820779	2	226526442	0.853959	rs2054079	NYAP2	7707	intergenic	0.673	NA	5	15
rs16866695	2	226529024	0.964209	rs2054079	NYAP2	10289	intergenic	5.71	5	5	15
rs8179622	2	226529311	0.719066	rs2054079	NYAP2	10576	intergenic	2.81	7	5	15
rs71063000	2	226529434	0.939297	rs2054079	NYAP2	10699	intergenic	1.76	NA	5	15
rs6754124	2	226529912	0.719066	rs2054079	NYAP2	11177	intergenic	3.196	6	5	15
rs2014896	2	226530275	0.964209	rs2054079	NYAP2	11540	intergenic	0.366	4	5	15
rs10933106	2	226531569	0.70031	rs2054079	NYAP2	12834	intergenic	1.089	6	5	15
rs10933107	2	226531574	0.798876	rs2054079	NYAP2	12839	intergenic	0.496	6	5	15
rs4675001	2	226533011	0.964209	rs2054079	NYAP2	14276	intergenic	0.916	4	5	15
rs10191337	2	226534435	0.964209	rs2054079	NYAP2	15700	intergenic	6.862	6	5	15
rs6723888	2	226534845	0.964209	rs2054079	NYAP2	16110	intergenic	8.483	4	5	15
rs11681782	2	226535061	0.964209	rs2054079	NYAP2	16326	intergenic	5.846	3a	5	15
rs10197853	2	226536198	0.964209	rs2054079	NYAP2	17463	intergenic	3.959	5	5	15
rs13421117	2	226536709	0.964209	rs2054079	NYAP2	17974	intergenic	2.066	6	5	15
rs56205717	2	226538178	0.921573	rs2054079	NYAP2	19443	intergenic	0.262	NA	5	15
rs6736992	2	226538647	0.921573	rs2054079	NYAP2	19912	intergenic	13.72	5	5	15
rs1598216	2	226540276	0.959343	rs2054079	NYAP2	21541	intergenic	5.05	6	5	15
rs4675003	2	226541691	0.959343	rs2054079	AC016717.1	21278	intergenic	14.78	7	5	15
rs11691935	2	226542906	0.954354	rs2054079	AC016717.1	20063	intergenic	8.982	7	5	15
rs66692180	2	226543914	0.949394	rs2054079	AC016717.1	19055	intergenic	7.075	NA	5	15
rs13006578	2	226545324	0.959343	rs2054079	AC016717.1	17645	intergenic	2.704	7	5	15
rs2396261	2	226545530	0.714182	rs2054079	AC016717.1	17439	intergenic	0.869	7	5	15
rs112105957	2	226547726	0.944464	rs2054079	AC016717.1	15243	intergenic	0.499	NA	14	15
rs545623440	2	226547726	0.944464	rs2054079	AC016717.1	15243	NA	NA	NA	14	15
rs6436579	2	226550850	0.954354	rs2054079	AC016717.1	12119	intergenic	4.568	6	7	15
rs6436580	2	226551501	0.949394	rs2054079	AC016717.1	11468	intergenic	0.067	7	14	15
rs6709564	2	226554018	0.949665	rs2054079	AC016717.1	8951	intergenic	4.684	6	14	15
rs7575692	2	226554461	0.702976	rs2054079	AC016717.1	8508	intergenic	4.446	6	14	15
rs6725873	2	226557984	0.708557	rs2054079	AC016717.1	4985	intergenic	1.886	6	14	15
rs10184774	2	226565844	0.949394	rs2054079	RP11-314B1.2	0	ncRNA_exonic	0.299	6	14	15
rs17411259	2	226566343	0.702976	rs2054079	RP11-314B1.2	0	ncRNA_exonic	9.304	7	14	15
rs79294149	2	226580089	0.949394	rs2054079	RP11-314B1.2	11718	intergenic	1.525	6	5	15
rs36197011	2	226580412	0.949394	rs2054079	RP11-314B1.2	12041	intergenic	1.649	7	5	15
rs12992063	2	226580462	0.938802	rs2054079	RP11-314B1.2	12091	intergenic	1.273	7	5	15
rs143429805	2	226580474	0.693802	rs2054079	RP11-314B1.2	12103	intergenic	1.486	NA	5	15
rs36177959	2	226580504	0.949394	rs2054079	RP11-314B1.2	12133	intergenic	0.297	7	5	15
rs137882459	2	226583590	0.708557	rs2054079	RP11-314B1.2	15219	intergenic	2.186	NA	5	15
rs139000297	2	226584908	0.683571	rs2054079	RP11-314B1.2	16537	intergenic	6.44	NA	5	15
rs148123727	2	226585038	0.949394	rs2054079	RP11-314B1.2	16667	intergenic	1.221	NA	5	15
rs12472748	2	226589298	0.949394	rs2054079	RP11-314B1.2	20927	intergenic	0.616	7	5	15
rs1122817	2	226591712	0.949394	rs2054079	RP11-314B1.2	23341	intergenic	0.05	7	5	15
rs1037130	2	226592957	0.954354	rs2054079	RP11-314B1.2	24586	intergenic	1.418	6	5	15
rs2017444	2	226596497	0.954354	rs2054079	RP11-314B1.2	28126	intergenic	1.44	7	5	15
rs35401751	2	226597194	0.702976	rs2054079	RP11-314B1.2	28823	intergenic	0.452	NA	5	15
rs7571433	2	226599663	0.934068	rs2054079	RP11-314B1.2	31292	intergenic	3.636	7	5	15
rs10498195	2	226600763	0.686453	rs2054079	RP11-314B1.2	32392	intergenic	13.39	4	5	15
rs111451426	2	226601173	0.680838	rs2054079	RP11-314B1.2	32802	intergenic	2.939	NA	5	15
rs17489636	2	226601494	0.680838	rs2054079	RP11-314B1.2	33123	intergenic	1.955	7	5	15
rs149597038	2	226602895	0.658815	rs2054079	RP11-314B1.2	34524	intergenic	1.791	NA	5	15
rs13392390	2	226602923	0.929133	rs2054079	RP11-314B1.2	34552	intergenic	7.969	5	5	15
rs10198087	2	226603393	0.929133	rs2054079	RP11-314B1.2	35022	intergenic	1.548	6	5	15
rs12694681	2	226609241	0.924106	rs2054079	RP11-314B1.2	40870	intergenic	0.097	7	9	15
rs113186016	2	226609421	0.677196	rs2054079	RP11-314B1.2	41050	intergenic	5.465	4	9	15
rs56094667	2	226614308	0.635474	rs2054079	RP11-314B1.2	45937	intergenic	1.631	7	14	15
rs10172113	2	226618383	0.817484	rs2054079	RP11-314B1.2	50012	intergenic	4.171	6	14	15
rs57249195	3	9497349	0.743183	rs62246314	SETD5	0	intronic	1.416	NA	4	4
rs62246310	3	9497884	0.987193	rs62246314	SETD5	0	intronic	1.218	7	4	4
rs35667509	3	9497885	0.751042	rs62246314	SETD5	0	intronic	0.35	NA	4	4
rs62246311	3	9498143	0.987193	rs62246314	SETD5	0	intronic	0.48	7	4	4
rs112380819	3	9498519	0.987193	rs62246314	SETD5	0	intronic	4.706	7	4	4
rs111979419	3	9499056	0.987193	rs62246314	SETD5	0	intronic	0.144	6	4	5
rs7651326	3	9501313	0.729748	rs62246314	SETD5	0	intronic	0.753	6	4	5
rs9845420	3	9502463	0.605493	rs62246314	SETD5	0	intronic	1.827	5	4	5
rs62246314	3	9504099	1	rs62246314	SETD5	0	intronic	0.324	7	4	4
rs7652415	3	9505238	0.743183	rs62246314	SETD5	0	intronic	1.253	7	4	4
rs60771966	3	9507257	0.974448	rs62246314	SETD5	0	intronic	3.648	7	4	4
rs59302296	3	9507314	0.974448	rs62246314	SETD5	0	intronic	5.444	7	4	4
rs3774063	3	9511736	0.974448	rs62246314	SETD5	0	intronic	11.86	NA	4	4
rs62246320	3	9511975	0.974448	rs62246314	SETD5	0	intronic	0.033	5	4	4
rs3872707	3	9514016	0.713312	rs62246314	SETD5	0	intronic	4.815	6	4	4
rs17050383	3	9514580	0.713312	rs62246314	SETD5	0	intronic	0.236	7	4	4
rs3915844	3	9514856	0.706054	rs62246314	SETD5	0	intronic	8.943	6	4	4
rs11542009	3	9517369	0.974448	rs62246314	SETD5	0	exonic	23.8	NA	4	4
rs2279440	3	9518511	0.715914	rs62246314	SETD5	0	UTR3	2.086	NA	4	4
rs58000154	3	9521286	0.755064	rs62246314	SETD5	361	downstream	0.449	5	4	4
rs62246324	3	9530195	0.713312	rs62246314	SETD5	9270	intergenic	1.884	7	4	5
rs2920503	3	12324230	1	rs2920503	PPARG	4636	intergenic	0.523	NA	5	15
rs5846767	3	12325780	0.969434	rs2920503	PPARG	3086	intergenic	NA	NA	5	14
rs34069159	3	12325780	0.969434	rs2920503	PPARG	3086	intergenic	8.57	NA	5	14
rs2920502	3	12329195	0.820844	rs2920503	PPARG	0	intronic	5.018	2b	1	1
rs17029006	3	12329452	0.961011	rs2920503	PPARG	0	UTR5	12.02	2a	1	1
rs533904333	3	49385350	0.72709	rs1873625	USP4	7204	intergenic	0.945	NA	5	5
rs13086611	3	49385417	0.948807	rs1873625	USP4	7271	intergenic	0.158	6	5	5
rs199933423	3	49386313	0.948807	rs1873625	USP4	8167	intergenic	0.592	NA	5	5
rs17080528	3	49389842	0.948807	rs1873625	GPX1	4766	intergenic	2.419	4	2	7
rs13090388	3	49391082	0.948807	rs1873625	GPX1	3526	intergenic	0.496	7	5	5
rs11711536	3	49391240	0.948807	rs1873625	GPX1	3368	intergenic	2.764	6	4	5
rs1050450	3	49394834	0.948807	rs1873625	GPX1	0	exonic	19.22	NA	1	1
rs1800668	3	49395757	0.948807	rs1873625	GPX1	0	UTR5	7.584	NA	1	1
rs3811699	3	49396360	0.948807	rs1873625	RHOA	217	upstream:downstream	4.861	NA	1	2
rs1987628	3	49399259	0.948807	rs1873625	RHOA	0	intronic	2.277	NA	4	4
rs67485053	3	49405164	0.948807	rs1873625	RHOA	0	intronic	3.427	7	4	4
rs148734725	3	49406708	0.948807	rs1873625	RHOA	0	intronic	0.122	6	4	5
rs34588335	3	49407660	0.948807	rs1873625	RHOA	0	intronic	1.211	7	4	4
rs13087851	3	49408974	0.948807	rs1873625	RHOA	0	intronic	3.843	6	4	4
rs6809216	3	49412559	0.948807	rs1873625	RHOA	0	intronic	9.908	7	4	4
rs7623659	3	49414791	0.948807	rs1873625	RHOA	0	intronic	0.253	6	4	5
rs7648841	3	49416825	0.948807	rs1873625	RHOA	0	intronic	1.658	5	4	5
rs6446264	3	49417243	0.948807	rs1873625	RHOA	0	intronic	2.055	5	2	5
rs35169793	3	49423274	0.948807	rs1873625	RHOA	0	intronic	1.943	5	2	5
rs6793308	3	49424283	0.948807	rs1873625	RHOA	0	intronic	0.094	7	2	5
rs557408661	3	49425186	0.915092	rs1873625	RHOA	0	intronic	0.784	NA	4	5
rs111903592	3	49427319	0.948807	rs1873625	RHOA	0	intronic	0.026	7	4	5
rs71627384	3	49428822	0.917236	rs1873625	RHOA	0	intronic	0.997	NA	4	5
rs7650253	3	49431160	0.684349	rs1873625	RHOA	0	intronic	0.113	7	4	5
rs11716974	3	49431853	0.948807	rs1873625	RHOA	0	intronic	0.192	7	4	5
rs71627385	3	49432526	0.948807	rs1873625	RHOA	0	intronic	1.141	NA	4	5
rs9878943	3	49434654	0.948807	rs1873625	RHOA	0	intronic	0.329	7	4	5
rs543866446	3	49435636	0.943827	rs1873625	RHOA	0	intronic	0.711	NA	4	5
rs11400251	3	49436802	0.827823	rs1873625	RHOA	0	intronic	1.528	NA	4	5
rs9871380	3	49438221	0.948807	rs1873625	RHOA	0	intronic	0.394	7	4	5
rs11706370	3	49441091	0.948807	rs1873625	RHOA	0	intronic	2.566	5	4	5
rs60933862	3	49446097	0.929668	rs1873625	RHOA	0	intronic	0.894	NA	1	5
rs6779524	3	49450449	0.948807	rs1873625	TCTA	0	intronic	13.94	5	1	2
rs6997	3	49453834	0.948807	rs1873625	TCTA	0	UTR3	7.226	NA	2	4
rs9814873	3	49454112	0.948807	rs1873625	AMT	98	downstream	6.712	1f	2	4
rs10640	3	49454277	0.948807	rs1873625	AMT	0	UTR3	6.393	5	2	4
rs11715915	3	49455330	0.948807	rs1873625	AMT	0	exonic	19.06	1f	3	5
rs9859556	3	49455986	0.948807	rs1873625	AMT	0	intronic	0.748	7	4	5
rs554973188	3	49456101	0.948807	rs1873625	AMT	0	intronic	1.628	NA	4	5
rs11922013	3	49458355	0.948807	rs1873625	AMT	0	intronic	0.617	5	3	5
rs6446272	3	49463287	0.948807	rs1873625	NICN1	0	intronic	4.684	5	3	4
rs7646366	3	49470668	0.948807	rs1873625	NICN1	3908	intergenic	4.456	7	5	15
rs6446277	3	49473077	0.953484	rs1873625	NICN1	6317	intergenic	1.461	7	5	15
rs35115732	3	49475155	0.948807	rs1873625	NICN1	8395	intergenic	11.79	5	5	15
rs13079643	3	49477466	0.948807	rs1873625	NICN1	10706	intergenic	0.584	7	5	15
rs35200461	3	49478988	0.948775	rs1873625	NICN1	12228	intergenic	0.79	NA	5	15
rs369629771	3	49479819	0.958029	rs1873625	NICN1	13059	intergenic	1.407	NA	5	15
3:49485623:C:CAA	3	49485623	0.662176	rs1873625	NICN1	18863	intergenic	1.755	NA	5	15
3:49485623:C:CA	3	49485623	0.662176	rs1873625	NICN1	18863	NA	1.799	NA	5	15
rs71324962	3	49487487	0.948807	rs1873625	RNA5SP130	17060	intergenic	0.322	7	5	15
rs569583616	3	49489827	0.904906	rs1873625	RNA5SP130	14720	intergenic	1.972	NA	5	15
rs34465751	3	49490009	0.886739	rs1873625	RNA5SP130	14538	intergenic	0.862	NA	5	15
rs60482815	3	49490188	0.953484	rs1873625	RNA5SP130	14359	intergenic	0.613	NA	5	15
3:49491983:G:T	3	49491983	0.962404	rs1873625	RNA5SP130	12564	intergenic	3.449	4	5	15
3:49491983:A:G	3	49491983	0.962404	rs1873625	RNA5SP130	12564	NA	4.254	NA	5	15
rs9841110	3	49492481	0.962404	rs1873625	RNA5SP130	12066	intergenic	8.738	5	2	7
rs67216675	3	49493151	0.957744	rs1873625	RNA5SP130	11396	intergenic	12.41	5	5	15
rs577462830	3	49500024	0.716922	rs1873625	RNA5SP130	4523	intergenic	6.686	NA	5	5
rs6767355	3	49504095	0.948807	rs1873625	RNA5SP130	452	downstream	0.003	7	5	5
rs9853683	3	49512588	0.962404	rs1873625	DAG1	0	intronic	2.939	7	4	5
rs12330269	3	49513910	0.962404	rs1873625	DAG1	0	intronic	4.451	5	2	5
rs9827021	3	49514764	0.962404	rs1873625	DAG1	0	intronic	8	7	4	4
rs34893377	3	49515972	0.962434	rs1873625	DAG1	0	intronic	0.611	NA	4	5
rs71615484	3	49518299	0.831591	rs1873625	DAG1	0	intronic	3.222	7	4	5
rs7630869	3	49522543	0.962404	rs1873625	DAG1	0	intronic	2.845	5	5	5
rs9818590	3	49525096	0.962404	rs1873625	DAG1	0	intronic	13.61	6	4	5
rs11719996	3	49525958	0.962404	rs1873625	DAG1	0	intronic	2.047	6	4	5
rs9850072	3	49529482	0.962404	rs1873625	DAG1	0	intronic	1.439	7	4	5
rs138073019	3	49536129	0.957503	rs1873625	DAG1	0	intronic	2.7	NA	4	5
rs34363169	3	49537712	0.962404	rs1873625	DAG1	0	intronic	7.458	7	4	5
rs35261698	3	49537839	0.962404	rs1873625	DAG1	0	intronic	0.669	5	2	7
rs6766131	3	49538932	0.962404	rs1873625	DAG1	0	intronic	11.02	4	2	5
rs6797664	3	49539222	0.962404	rs1873625	DAG1	0	intronic	1.299	7	4	5
rs6766581	3	49539401	0.962404	rs1873625	DAG1	0	intronic	4.98	7	4	5
rs11708955	3	49540114	0.953406	rs1873625	DAG1	0	intronic	0.087	7	4	5
rs11712569	3	49540152	0.962404	rs1873625	DAG1	0	intronic	0.611	6	4	5
rs10212296	3	49542273	0.962404	rs1873625	DAG1	0	intronic	2.625	6	5	5
rs71080526	3	49542395	0.871465	rs1873625	DAG1	0	intronic	0.58	NA	5	5
rs9858418	3	49543288	0.962404	rs1873625	DAG1	0	intronic	8.928	7	5	5
rs9821311	3	49543656	0.962404	rs1873625	DAG1	0	intronic	0.783	5	5	5
rs7622302	3	49547561	0.957744	rs1873625	DAG1	0	intronic	2.682	6	4	5
rs7633271	3	49555963	0.962404	rs1873625	DAG1	0	intronic	2.906	7	4	4
rs3926569	3	49558716	0.962404	rs1873625	DAG1	0	intronic	2.563	7	4	5
rs13062429	3	49559485	0.962404	rs1873625	DAG1	0	intronic	0.243	7	4	5
rs34196454	3	49563456	0.962404	rs1873625	DAG1	0	intronic	1.273	6	4	5
rs1801143	3	49570200	0.962404	rs1873625	DAG1	0	exonic	7.476	6	4	4
rs4625	3	49572140	0.962404	rs1873625	DAG1	0	UTR3	15.6	2b	4	5
rs13079082	3	49574808	0.962404	rs1873625	DAG1	1759	intergenic	0.067	3a	5	5
rs140523972	3	49575137	0.962404	rs1873625	DAG1	2088	intergenic	1.99	NA	5	5
rs11130203	3	49575367	0.962404	rs1873625	DAG1	2318	intergenic	2.598	7	5	5
rs10582618	3	49577046	0.962404	rs1873625	DAG1	3997	intergenic	5.576	NA	1	7
rs34293138	3	49579017	0.962404	rs1873625	DAG1	5968	intergenic	3.943	7	5	14
rs3811697	3	49590770	0.962404	rs1873625	BSN-AS2	0	ncRNA_intronic	0.202	NA	1	7
rs9837027	3	49597013	0.962404	rs1873625	BSN	0	intronic	10.25	5	5	14
rs35999162	3	49597230	0.962404	rs1873625	BSN	0	intronic	2.518	6	5	14
rs9858280	3	49597737	0.962404	rs1873625	BSN	0	intronic	2.711	7	4	15
rs11926781	3	49603289	0.962404	rs1873625	BSN	0	intronic	1.565	7	5	15
rs34427167	3	49610223	0.962404	rs1873625	BSN	0	intronic	2.444	7	5	15
rs11713474	3	49611457	0.962404	rs1873625	BSN	0	intronic	1.967	7	5	15
rs33999608	3	49611660	0.962404	rs1873625	BSN	0	intronic	4.85	NA	5	15
rs71324979	3	49619651	0.962404	rs1873625	BSN	0	intronic	12.52	6	9	15
rs9811982	3	49624377	0.962404	rs1873625	BSN	0	intronic	9.084	7	14	15
rs36106925	3	49627277	0.890417	rs1873625	BSN	0	intronic	4.608	NA	14	15
rs9875617	3	49634696	0.962404	rs1873625	BSN	0	intronic	0.164	7	5	15
rs11720597	3	49635354	0.962404	rs1873625	BSN	0	intronic	0.096	7	5	15
rs147141470	3	49638084	0.995224	rs1873625	BSN	0	intronic	3.234	NA	5	15
rs13064576	3	49642430	1	rs1873625	BSN	0	intronic	3.632	7	5	15
rs369849874	3	49643173	0.67234	rs1873625	BSN	0	intronic	0.665	NA	5	15
rs11917431	3	49644012	1	rs1873625	BSN	0	intronic	8.672	5	5	15
rs11921590	3	49644193	1	rs1873625	BSN	0	intronic	0.427	7	5	15
rs9827708	3	49649989	1	rs1873625	BSN	0	intronic	2.819	6	5	15
rs7614725	3	49650395	1	rs1873625	BSN	0	intronic	0.125	7	5	15
rs9833611	3	49651210	1	rs1873625	BSN	0	intronic	0.855	6	5	15
rs11272058	3	49654710	0.985785	rs1873625	BSN	0	intronic	0.435	NA	5	15
rs9837341	3	49664767	1	rs1873625	BSN	0	intronic	4.359	5	4	15
rs6803222	3	49665976	1	rs1873625	BSN	0	intronic	2.224	5	4	15
rs1873625	3	49666964	1	rs1873625	BSN	0	intronic	5.477	5	4	15
rs9824092	3	49674147	1	rs1873625	BSN	0	intronic	11.2	5	2	15
rs9862080	3	49674458	1	rs1873625	BSN	0	intronic	8.347	4	5	15
rs11710037	3	49675334	1	rs1873625	BSN	0	intronic	0.688	5	5	15
rs2172252	3	49678307	0.967189	rs1873625	BSN:BSN-AS1	00:00:00	ncRNA_intronic	0.948	7	5	15
rs4283605	3	49678651	0.967189	rs1873625	BSN:BSN-AS1	00:00:00	ncRNA_intronic	6.002	5	5	15
rs9812791	3	49682311	0.967189	rs1873625	BSN	0	intronic	4.052	7	4	15
rs13316695	3	49684917	0.967189	rs1873625	BSN	0	intronic	2.371	5	2	15
rs6770670	3	49686682	0.967189	rs1873625	BSN	0	intronic	3.724	5	4	15
rs34762726	3	49689210	0.967189	rs1873625	BSN	0	exonic	10.14	5	4	15
rs11709525	3	49690496	0.957784	rs1873625	BSN	0	exonic	0.081	NA	4	15
rs11718165	3	49696797	0.967189	rs1873625	BSN	0	intronic	8.881	1f	4	15
rs9836291	3	49697459	0.967189	rs1873625	BSN	0	intronic	4.054	5	4	15
rs9858542	3	49701983	0.967189	rs1873625	BSN	0	exonic	3.291	1f	3	15
rs9882740	3	49702484	0.957714	rs1873625	BSN	0	intronic	1.344	5	4	15
rs9823546	3	49705512	0.967189	rs1873625	BSN	0	UTR3	0.539	5	4	15
rs371314787	3	49709912	0.852608	rs1873625	BSN	933	downstream	3.16	NA	5	5
rs13093385	3	49710479	0.967189	rs1873625	APEH	955	upstream	0.646	5	1	5
rs66906465	3	49710514	0.892212	rs1873625	APEH	920	upstream	1.899	NA	1	5
rs11130213	3	49712297	0.967189	rs1873625	APEH	0	intronic	8.251	4	1	2
rs1131095	3	49714225	0.967189	rs1873625	APEH	0	exonic	7.479	4	3	4
rs9822268	3	49719729	0.967189	rs1873625	APEH	0	intronic	3.51	3a	4	4
rs3197999	3	49721532	0.918009	rs1873625	MST1	0	exonic	21	NA	4	4
rs13085791	3	49721798	0.967189	rs1873625	MST1	0	exonic	10.79	5	4	4
rs9852529	3	49730625	0.967189	rs1873625	RNF123	0	intronic	0.153	7	5	5
rs9858213	3	49731861	0.967189	rs1873625	RNF123	0	intronic	5.221	5	2	5
rs2681780	3	49897830	0.817513	rs76367790	CAMKV	0	intronic	2.688	7	4	14
rs2777888	3	49898000	0.813891	rs76367790	CAMKV	0	intronic	6.258	NA	4	14
rs2681781	3	49898273	0.813891	rs76367790	CAMKV	0	exonic	17.61	7	4	14
rs3796386	3	49899795	0.615795	rs76367790	CAMKV	0	exonic	12.49	5	4	14
rs11130222	3	49901060	0.615795	rs76367790	CAMKV:RN7SL217P	00:00:00	ncRNA_exonic	8.669	2b	5	14
rs2883059	3	49902160	0.612169	rs76367790	CAMKV	0	intronic	0.306	1d	1	13
rs9821675	3	49902544	0.810374	rs76367790	CAMKV	0	intronic	11.57	5	1	13
rs6446187	3	49907111	0.824275	rs76367790	CAMKV	0	intronic	9.891	4	1	11
rs952594	3	49908023	0.624932	rs76367790	CAMKV	367	upstream	10.12	4	1	13
rs1317154	3	49910084	0.835169	rs76367790	ACTBP13	695	downstream	9.246	5	5	14
rs55692411	3	49911155	0.624932	rs76367790	ACTBP13	0	ncRNA_exonic	17.49	4	2	14
rs34654589	3	49911449	0.622197	rs76367790	ACTBP13	0	ncRNA_exonic	10.31	4	5	14
rs9862795	3	49915506	0.742404	rs76367790	ACTBP13	92	upstream	18.51	2b	5	15
rs9821433	3	49916018	0.739441	rs76367790	ACTBP13	604	upstream	1.251	6	5	15
rs9838987	3	49916044	0.739441	rs76367790	ACTBP13	630	upstream	0.139	6	5	15
rs9843653	3	49920571	0.831469	rs76367790	MST1R	3863	intergenic	0.071	6	5	15
rs11713193	3	49924424	0.855445	rs76367790	MST1R	10	downstream	7.191	5	4	15
rs1062633	3	49924940	0.851361	rs76367790	MST1R	0	exonic	1.937	NA	4	15
rs7627864	3	49926613	0.63601	rs76367790	MST1R	0	intronic	4.787	5	4	15
rs6795703	3	49930215	0.859223	rs76367790	MST1R	0	intronic	1.062	7	4	15
rs9815930	3	49931343	0.823648	rs76367790	MST1R	0	intronic	1.834	6	4	15
rs2230590	3	49936102	0.855122	rs76367790	MST1R	0	exonic	1.469	NA	3	15
rs11130224	3	49936910	0.852237	rs76367790	MST1R:CTD-2330K9.2	00:00:00	ncRNA_exonic	4.907	5	2	15
rs7615206	3	49937505	0.63601	rs76367790	MST1R:CTD-2330K9.2	00:00:00	ncRNA_intronic	2.749	4	2	15
rs3774758	3	49938227	0.855122	rs76367790	MST1R:CTD-2330K9.2	00:00:00	ncRNA_intronic	5.142	4	1	15
rs3774759	3	49939120	0.63601	rs76367790	MST1R:CTD-2330K9.2	00:00:00	ncRNA_intronic	7.029	4	1	15
rs3733134	3	49939503	0.63601	rs76367790	MST1R:CTD-2330K9.2	00:00:00	ncRNA_intronic	3.576	4	1	15
rs3733135	3	49939587	0.855122	rs76367790	MST1R:CTD-2330K9.2	00:00:00	ncRNA_intronic	8.415	4	1	15
rs2280406	3	49941436	0.849156	rs76367790	CTD-2330K9.3	0	UTR5	11.37	NA	1	2
rs2352984	3	49948728	0.63601	rs76367790	CTD-2330K9.3:MON1A	00:00:00	intronic	11.66	4	4	4
rs868891	3	49949071	0.63601	rs76367790	CTD-2330K9.3:MON1A	00:00:00	exonic	12.52	5	4	4
rs7634084	3	49949834	0.859223	rs76367790	CTD-2330K9.3:MON1A	00:00:00	intronic	0.628	7	4	4
rs9848497	3	49951316	0.855122	rs76367790	CTD-2330K9.3:MON1A	00:00:00	intronic	3.59	6	4	5
rs11709573	3	49956628	0.63601	rs76367790	MON1A	0	intronic	2.21	6	4	5
rs540224025	3	49959071	0.663236	rs76367790	MON1A	0	intronic	1.378	NA	4	5
rs35275715	3	49959148	0.63601	rs76367790	MON1A	0	intronic	3.488	6	4	5
rs34034116	3	49959156	0.63601	rs76367790	MON1A	0	intronic	1.775	6	4	5
rs371233900	3	49959570	0.84414	rs76367790	MON1A	0	intronic	1.295	NA	4	5
rs62262093	3	49960388	0.855122	rs76367790	MON1A	0	intronic	4.003	7	4	5
rs6774354	3	49961780	0.63601	rs76367790	MON1A	0	intronic	13.15	4	4	5
rs6771546	3	49968572	0.957788	rs76367790	MON1A	965	upstream	1.499	4	2	15
rs7613875	3	49971514	0.903501	rs76367790	MON1A	3907	intergenic	1.376	5	5	15
rs7627910	3	49971831	0.644237	rs76367790	MON1A	4224	intergenic	3.684	7	5	15
rs374984650	3	49971887	0.741203	rs76367790	MON1A	4280	intergenic	1.141	NA	5	15
rs55751738	3	49972101	0.957788	rs76367790	MON1A	4494	intergenic	0.086	7	5	15
rs56121747	3	49972415	0.954043	rs76367790	MON1A	4808	intergenic	4.436	NA	5	15
rs7621026	3	49975334	0.957788	rs76367790	RBM6	2105	intergenic	1.309	5	5	15
rs7609971	3	49975654	0.954041	rs76367790	RBM6	1785	intergenic	5.771	7	5	15
rs7626952	3	49976972	0.703397	rs76367790	RBM6	467	upstream	0.258	6	1	15
rs6772095	3	49978069	0.954041	rs76367790	RBM6	0	UTR5	5.866	4	1	1
rs71631037	3	49979531	0.778834	rs76367790	RBM6	0	intronic	2.646	NA	1	5
rs575843880	3	49981907	0.67129	rs76367790	RBM6	0	intronic	1.554	NA	4	5
rs11721204	3	49982765	0.67129	rs76367790	RBM6	0	intronic	5.905	7	4	5
rs72942333	3	49986118	0.954041	rs76367790	RBM6	0	intronic	1.319	7	5	5
rs11706185	3	49988065	0.70133	rs76367790	RBM6	0	intronic	3.142	5	5	5
rs7635002	3	49989155	0.946254	rs76367790	RBM6	0	intronic	0.963	6	4	5
rs36056766	3	49989935	0.794507	rs76367790	RBM6	0	intronic	0.445	NA	4	5
rs111757077	3	49990655	0.684831	rs76367790	RBM6	0	intronic	0.409	NA	4	5
rs11709503	3	49991167	0.70133	rs76367790	RBM6	0	intronic	0.758	7	4	5
rs34409489	3	49992778	0.957788	rs76367790	RBM6	0	intronic	0.881	NA	5	5
rs11130226	3	49993191	0.957788	rs76367790	RBM6	0	intronic	1.923	5	5	5
rs11130227	3	49993319	0.957788	rs76367790	RBM6	0	intronic	0.209	5	5	5
rs367565471	3	49995268	0.772301	rs76367790	RBM6	0	intronic	9.359	NA	4	5
rs6792892	3	49995518	0.954041	rs76367790	RBM6	0	intronic	2.449	6	4	5
rs6780522	3	49996012	0.954041	rs76367790	RBM6	0	intronic	1.896	5	4	5
rs13077403	3	49996053	0.703397	rs76367790	RBM6	0	intronic	2.567	5	4	5
rs13079006	3	49996924	0.703397	rs76367790	RBM6	0	intronic	0.078	7	5	5
rs2624844	3	49997064	0.957788	rs76367790	RBM6	0	intronic	3.151	NA	5	5
rs2624843	3	49997963	0.957788	rs76367790	RBM6	0	intronic	1.814	NA	4	5
rs2883057	3	49998282	0.954041	rs76367790	RBM6	0	intronic	0.623	3a	4	5
rs62262114	3	49999086	0.703397	rs76367790	RBM6	0	intronic	1.752	7	4	5
rs66697775	3	49999583	0.699648	rs76367790	RBM6	0	intronic	1.101	NA	4	5
rs12496973	3	50002245	0.957788	rs76367790	RBM6	0	intronic	3.767	6	4	5
rs11130228	3	50003246	0.957788	rs76367790	RBM6	0	intronic	2.26	6	4	5
rs2252833	3	50004209	0.957788	rs76367790	RBM6	0	intronic	0.296	NA	2	5
rs34699382	3	50006403	0.806713	rs76367790	RBM6	0	intronic	5.121	NA	4	5
rs6446189	3	50008566	0.954041	rs76367790	RBM6	0	intronic	2.369	7	4	5
rs7648174	3	50008864	0.703397	rs76367790	RBM6	0	intronic	1.693	7	4	5
rs35065728	3	50009176	0.96155	rs76367790	RBM6	0	intronic	3.711	5	4	5
rs2624819	3	50010571	0.703397	rs76367790	RBM6	0	intronic	0.255	6	2	4
rs2681778	3	50011095	0.957788	rs76367790	RBM6	0	intronic	1.944	NA	4	5
rs11130229	3	50011540	0.957788	rs76367790	RBM6	0	intronic	2.079	7	4	5
rs6780731	3	50017478	0.95031	rs76367790	RBM6	0	intronic	1.697	5	4	5
rs11130233	3	50018585	0.957788	rs76367790	RBM6	0	intronic	0.322	7	4	5
rs2681776	3	50020437	0.703397	rs76367790	RBM6	0	intronic	1.646	NA	4	5
rs62262139	3	50022049	0.943334	rs76367790	RBM6	0	intronic	2.886	5	4	5
rs62262140	3	50022054	0.950405	rs76367790	RBM6	0	intronic	2.058	5	4	5
rs62262141	3	50022059	0.972863	rs76367790	RBM6	0	intronic	1.563	5	4	5
rs139738301	3	50022064	0.976693	rs76367790	RBM6	0	intronic	1.292	5	4	5
rs377609499	3	50022069	0.728101	rs76367790	RBM6	0	intronic	0.055	5	4	5
rs138397226	3	50022074	0.957788	rs76367790	RBM6	0	intronic	0.058	5	4	5
rs149445151	3	50022079	0.89363	rs76367790	RBM6	0	intronic	1.275	5	4	5
rs76367790	3	50022084	1	rs76367790	RBM6	0	intronic	1.278	5	4	5
rs199956414	3	50022089	0.992242	rs76367790	RBM6	0	intronic	1.093	5	4	5
rs2681775	3	50022094	0.992242	rs76367790	RBM6	0	intronic	1.058	NA	4	5
rs4688690	3	50022292	0.954041	rs76367790	RBM6	0	intronic	2.147	NA	4	5
rs9853222	3	50022926	0.954041	rs76367790	RBM6	0	intronic	11.64	7	4	5
rs377686651	3	50024027	0.765367	rs76367790	RBM6	0	intronic	0.384	NA	4	5
rs111439884	3	50024038	0.906576	rs76367790	RBM6	0	intronic	1.108	6	4	5
rs11130234	3	50024758	0.954041	rs76367790	RBM6	0	intronic	0.632	6	4	5
rs13082703	3	50025006	0.703397	rs76367790	RBM6	0	intronic	1.939	6	4	5
rs13060128	3	50025028	0.957788	rs76367790	RBM6	0	intronic	1.697	7	4	5
rs12485600	3	50025530	0.95031	rs76367790	RBM6	0	intronic	1.22	6	4	5
rs34080578	3	50026029	0.954041	rs76367790	RBM6	0	intronic	5.938	6	4	5
rs2353579	3	50027774	0.957788	rs76367790	RBM6	0	intronic	3.653	5	4	5
rs4688758	3	50028385	0.954041	rs76367790	RBM6	0	intronic	2.359	NA	4	5
rs2624832	3	50030858	0.694705	rs76367790	RBM6	0	intronic	0.173	7	4	5
rs17657664	3	50032008	0.703397	rs76367790	RBM6	0	intronic	7.297	5	4	5
rs34312088	3	50032133	0.703397	rs76367790	RBM6	0	intronic	4.897	6	4	5
rs34447528	3	50032699	0.954041	rs76367790	RBM6	0	intronic	7.314	NA	4	5
rs17657688	3	50033228	0.703397	rs76367790	RBM6	0	intronic	5.743	6	4	5
rs4688757	3	50035323	0.954041	rs76367790	RBM6	0	intronic	10.8	NA	2	5
rs4688689	3	50035542	0.954041	rs76367790	RBM6	0	intronic	6.487	NA	4	5
rs3774733	3	50037123	0.954041	rs76367790	RBM6	0	intronic	2.67	7	4	4
rs11293132	3	50037202	0.640343	rs76367790	RBM6	0	intronic	1.653	NA	4	4
rs6767381	3	50037940	0.954041	rs76367790	RBM6	0	intronic	2.958	7	4	4
rs11925192	3	50038664	0.957788	rs76367790	RBM6	0	intronic	0.437	5	4	4
rs7628058	3	50039474	0.954041	rs76367790	RBM6	0	intronic	0.457	1f	4	5
rs4688756	3	50040194	0.957788	rs76367790	RBM6	0	intronic	13.48	5	4	5
rs6765484	3	50041313	0.922385	rs76367790	RBM6	0	intronic	8.892	6	4	5
rs56655270	3	50041743	0.696752	rs76367790	RBM6	0	intronic	0.139	NA	2	5
rs12634780	3	50043341	0.676176	rs76367790	RBM6	0	intronic	2.652	6	4	5
rs9812936	3	50043654	0.676176	rs76367790	RBM6	0	intronic	0.399	7	4	5
rs2353586	3	50046046	0.95031	rs76367790	RBM6	0	intronic	0.676	6	4	5
rs2353587	3	50046064	0.95031	rs76367790	RBM6	0	intronic	1.899	7	4	5
rs9881008	3	50047404	0.95031	rs76367790	RBM6	0	intronic	2.356	7	4	5
rs7634917	3	50049299	0.95031	rs76367790	RBM6	0	intronic	3.182	6	4	5
rs7645466	3	50049958	0.698823	rs76367790	RBM6	0	intronic	1.214	7	4	5
rs6446190	3	50052729	0.954041	rs76367790	RBM6	0	intronic	2.963	6	4	5
rs6446191	3	50052834	0.698823	rs76367790	RBM6	0	intronic	0.05	7	4	5
rs6446192	3	50053111	0.698823	rs76367790	RBM6	0	intronic	2.272	6	4	5
rs34433151	3	50053937	0.887185	rs76367790	RBM6	0	intronic	3.136	NA	4	5
rs528006741	3	50054261	0.627853	rs76367790	RBM6	0	intronic	1.219	NA	4	5
rs9861216	3	50059339	0.954041	rs76367790	RBM6	0	intronic	7.595	6	4	5
rs6446193	3	50059758	0.954041	rs76367790	RBM6	0	intronic	7.78	6	4	5
rs7650214	3	50059866	0.954041	rs76367790	RBM6	0	intronic	3.39	6	4	5
rs11713562	3	50060332	0.954041	rs76367790	RBM6	0	intronic	6.851	7	4	5
rs2624845	3	50062437	0.698823	rs76367790	RBM6	0	intronic	0.809	NA	4	5
rs4688755	3	50064424	0.95031	rs76367790	RBM6	0	intronic	0.875	NA	4	5
rs2526751	3	50064867	0.95031	rs76367790	RBM6	0	intronic	2.714	NA	4	5
rs6446194	3	50067298	0.698823	rs76367790	RBM6	0	intronic	0.003	6	4	5
rs539314906	3	50067719	0.698823	rs76367790	RBM6	0	intronic	0.594	NA	4	5
rs9866695	3	50069452	0.95031	rs76367790	RBM6	0	intronic	4.296	6	4	5
rs2526750	3	50070279	0.696752	rs76367790	RBM6	0	intronic	0.214	NA	4	5
rs7621352	3	50070763	0.95031	rs76367790	RBM6	0	intronic	5.451	7	4	5
rs6446195	3	50070853	0.698823	rs76367790	RBM6	0	intronic	2.134	6	4	5
rs7624030	3	50071279	0.698823	rs76367790	RBM6	0	intronic	1.234	7	4	5
rs7634441	3	50071677	0.698823	rs76367790	RBM6	0	intronic	2.844	5	4	5
rs9844201	3	50072152	0.698823	rs76367790	RBM6	0	intronic	0.819	6	4	5
rs147033921	3	50072428	0.95031	rs76367790	RBM6	0	intronic	0.331	NA	1	5
rs12488521	3	50072987	0.698823	rs76367790	RBM6	0	intronic	1.539	7	4	5
rs66851636	3	50073046	0.954041	rs76367790	RBM6	0	intronic	0.923	7	4	5
rs4688754	3	50074641	0.698823	rs76367790	RBM6	0	intronic	3.402	NA	4	5
rs4688753	3	50074773	0.698823	rs76367790	RBM6	0	intronic	3.094	NA	4	5
rs11359914	3	50076535	0.698823	rs76367790	RBM6	0	intronic	3.977	NA	4	5
rs2526749	3	50076734	0.698823	rs76367790	RBM6	0	intronic	3.403	NA	4	5
rs9810125	3	50077804	0.954041	rs76367790	RBM6	0	intronic	0.442	6	4	5
rs7430334	3	50078221	0.698823	rs76367790	RBM6	0	intronic	1.053	7	4	5
rs9814664	3	50078541	0.954041	rs76367790	RBM6	0	intronic	0.527	5	4	5
rs2526748	3	50080439	0.954041	rs76367790	RBM6	0	intronic	6.491	NA	4	5
rs11434039	3	50080920	0.754846	rs76367790	RBM6	0	intronic	1.222	NA	4	5
rs9682295	3	50081107	0.698823	rs76367790	RBM6	0	intronic	1.234	6	4	5
rs35383235	3	50081314	0.736502	rs76367790	RBM6	0	intronic	0.881	NA	4	5
rs2526747	3	50082914	0.648278	rs76367790	RBM6	0	intronic	0.242	1f	4	5
rs573052747	3	50087264	0.638991	rs76367790	RBM6	0	intronic	NA	NA	4	4
rs2624824	3	50088266	0.895452	rs76367790	RBM6	0	intronic	4.395	NA	2	5
rs6446197	3	50088943	0.648278	rs76367790	RBM6	0	intronic	0.539	6	4	5
rs2624823	3	50089690	0.891489	rs76367790	RBM6	0	intronic	3.053	NA	4	4
rs9311446	3	50092226	0.95031	rs76367790	RBM6	0	intronic	2.165	6	4	4
rs6762477	3	50093209	0.698823	rs76367790	RBM6	0	intronic	6.288	6	4	4
rs2245365	3	50097319	0.95031	rs76367790	RBM6	0	intronic	8.378	NA	4	4
rs10603676	3	50098024	0.646483	rs76367790	RBM6	0	intronic	2.129	NA	4	4
rs2624815	3	50098112	0.698823	rs76367790	RBM6	0	intronic	0.17	6	4	4
rs6793528	3	50100188	0.698823	rs76367790	RBM6	0	intronic	0.531	7	4	4
rs36101209	3	50100325	0.664644	rs76367790	RBM6	0	intronic	0.727	NA	4	4
rs2624822	3	50107219	0.698823	rs76367790	RBM6	0	intronic	7.362	NA	4	4
rs2240329	3	50107512	0.954041	rs76367790	RBM6	0	intronic	1.566	NA	4	4
rs3774734	3	50108792	0.698823	rs76367790	RBM6	0	intronic	2.62	7	4	4
rs9856572	3	50109073	0.891645	rs76367790	RBM6	0	intronic	1.007	6	4	4
rs35212132	3	50111279	0.728727	rs76367790	RBM6	0	intronic	1.292	NA	4	4
rs2240327	3	50113034	0.891489	rs76367790	RBM6	0	intronic	7.585	NA	2	4
rs7061	3	50114515	0.648278	rs76367790	RBM6	0	exonic	1.729	6	4	4
rs2526743	3	50115245	0.895452	rs76367790	RBM6	0	intronic	2.619	NA	2	5
rs77815052	3	50116512	0.891489	rs76367790	RBM6	0	intronic	3.354	NA	4	5
rs5848908	3	50117242	0.668705	rs76367790	RBM6	0	intronic	5.061	NA	5	5
rs2624816	3	50117312	0.895452	rs76367790	RBM6	0	intronic	3.247	5	5	5
rs34831713	3	50118748	0.895452	rs76367790	RBM6	0	intronic	1.859	5	5	5
rs537069642	3	50119387	0.763108	rs76367790	RBM6	0	intronic	0.407	NA	5	5
rs10049477	3	50122965	0.891489	rs76367790	RBM6	0	intronic	3.215	6	5	5
rs10049087	3	50123417	0.891489	rs76367790	RBM6	0	intronic	10.4	5	5	5
rs9681286	3	50125219	0.648278	rs76367790	RBM6	0	intronic	2.338	7	5	5
rs567309677	3	50125431	0.883859	rs76367790	RBM6	0	intronic	1.669	NA	5	5
rs2526754	3	50125996	0.895452	rs76367790	RBM6	0	intronic	8.381	NA	1	2
rs2247510	3	50126215	0.648278	rs76367790	RBM6	0	intronic	13.83	NA	1	1
rs2240326	3	50128386	0.891489	rs76367790	RBM6:RBM5	00:00:00	intronic	11.48	NA	1	3
rs2624853	3	50128893	0.895452	rs76367790	RBM6:RBM5	00:00:00	intronic	8.509	NA	3	4
rs2013208	3	50129399	0.895452	rs76367790	RBM6:RBM5	00:00:00	intronic	0.168	NA	3	4
rs11130241	3	50131459	0.891489	rs76367790	RBM6:RBM5	00:00:00	intronic	0.129	5	4	4
rs112986130	3	50135699	0.891489	rs76367790	RBM6:RBM5	00:00:00	intronic	2.362	NA	4	4
rs6808044	3	50136165	0.648278	rs76367790	RBM6:RBM5	00:00:00	intronic	2.808	7	4	4
rs5848906	3	50138580	0.954041	rs76367790	RBM5	0	UTR3	14.03	NA	4	4
rs2856234	3	50139142	0.954041	rs76367790	RBM5	0	UTR3	17.77	NA	4	4
rs1061474	3	50144951	0.648278	rs76367790	RBM5	0	exonic	13.65	5	4	4
rs3733133	3	50146094	0.95031	rs76367790	RBM5	0	intronic	0.611	6	4	4
rs2301166	3	50148305	0.895452	rs76367790	RBM5	0	intronic	8.709	5	4	4
rs1138536	3	50153356	0.648278	rs76367790	RBM5	0	exonic	18.47	6	4	4
rs2624825	3	50154989	0.954041	rs76367790	RBM5:RP11-493K19.3	00:00:00	ncRNA_exonic	0.247	7	4	4
rs2624826	3	50155468	0.648278	rs76367790	RBM5:RP11-493K19.3	00:00:00	ncRNA_exonic	6.487	6	4	4
rs2624829	3	50156695	0.648278	rs76367790	RP11-493K19.3	0	ncRNA_intronic	0.071	6	4	4
rs2856238	3	50158191	0.648278	rs76367790	RP11-493K19.3	0	ncRNA_intronic	2.942	NA	4	4
rs2856237	3	50158774	0.648278	rs76367790	RP11-493K19.3	0	ncRNA_intronic	6.358	NA	3	4
rs2071207	3	50159844	0.895452	rs76367790	RP11-493K19.3	0	ncRNA_intronic	1.096	NA	2	5
rs2071206	3	50160109	0.954041	rs76367790	RP11-493K19.3	0	ncRNA_intronic	5.433	NA	1	5
rs2856236	3	50161717	0.891645	rs76367790	RP11-493K19.3	0	ncRNA_intronic	0.837	NA	5	5
rs2008877	3	50162291	0.891489	rs76367790	RP11-493K19.3	0	ncRNA_intronic	8.39	5	2	7
rs2624848	3	50165101	0.648278	rs76367790	RP11-493K19.3	0	ncRNA_intronic	3.021	NA	5	15
rs4688686	3	50169715	0.883607	rs76367790	RP11-493K19.3	0	ncRNA_intronic	2.729	NA	5	15
rs7428430	3	50174184	0.839193	rs76367790	RP11-493K19.3	0	ncRNA_intronic	3.984	5	5	15
rs7642934	3	50174848	0.872723	rs76367790	RP11-493K19.3	0	ncRNA_intronic	0.326	5	5	15
rs5848905	3	50176259	0.777266	rs76367790	RP11-493K19.3	0	ncRNA_intronic	18.58	NA	1	7
rs3774751	3	50209053	0.610763	rs76367790	SEMA3F	0	intronic	14.19	2b	2	5
rs2008680	3	52849878	0.622803	rs62253656	ITIH4:RP5-966M1.6	00:00:00	intronic	14.12	NA	4	15
rs3821831	3	52853401	0.761723	rs62253656	ITIH4:RP5-966M1.6	00:00:00	UTR3	0.131	5	4	15
rs12638195	3	52876639	0.772445	rs62253656	TMEM110-MUSTN1:TMEM110	00:00:00	intronic	1.425	5	2	4
rs200592732	3	52962653	0.788071	rs62253656	SFMBT1	0	intronic	0.549	NA	4	5
rs200120392	3	52962679	0.797613	rs62253656	SFMBT1	0	intronic	0.171	NA	4	5
rs62253602	3	52970877	0.986103	rs62253656	SFMBT1	0	intronic	0.581	7	5	15
rs62253603	3	52972862	0.986103	rs62253656	SFMBT1	0	intronic	0.171	5	4	15
rs62253604	3	52975069	0.986103	rs62253656	SFMBT1	0	intronic	0.638	7	4	15
rs62253606	3	52983902	0.981494	rs62253656	SFMBT1	0	intronic	1.8	6	4	15
rs62253608	3	52989383	0.986103	rs62253656	SFMBT1	0	intronic	1.329	7	5	15
rs62253649	3	53001847	0.986103	rs62253656	SFMBT1	0	intronic	0.644	5	4	15
rs57916015	3	53005110	0.986103	rs62253656	SFMBT1:RP11-894J14.5	00:00:00	intronic	2.836	7	5	15
rs35671032	3	53006055	0.986103	rs62253656	SFMBT1:RP11-894J14.5	00:00:00	intronic	7.622	7	5	15
rs73087044	3	53009043	0.986103	rs62253656	SFMBT1:RP11-894J14.5	00:00:00	intronic	0.239	6	5	15
rs11130333	3	53011374	0.986103	rs62253656	SFMBT1:RP11-894J14.5	00:00:00	intronic	4.047	6	5	15
rs62253653	3	53013267	0.836059	rs62253656	SFMBT1:RP11-894J14.5	00:00:00	intronic	2.751	7	1	15
rs62253656	3	53023428	1	rs62253656	SFMBT1:RP11-894J14.5	00:00:00	intronic	4.292	6	5	15
rs11130335	3	53023635	0.990721	rs62253656	SFMBT1:RP11-894J14.5	00:00:00	intronic	0.225	7	5	15
rs12053904	3	53025837	0.995342	rs62253656	SFMBT1:RP11-894J14.5	00:00:00	intronic	3.853	4	5	15
rs2115779	3	53026714	0.995342	rs62253656	SFMBT1:RP11-894J14.5	00:00:00	intronic	6.021	7	5	15
rs2336720	3	53028061	0.875494	rs62253656	SFMBT1:RP11-894J14.5	00:00:00	intronic	3.585	5	5	15
rs2336721	3	53028375	0.875494	rs62253656	SFMBT1:RP11-894J14.5	00:00:00	intronic	2.888	6	5	15
rs56384586	3	53029006	0.875494	rs62253656	SFMBT1:RP11-894J14.5	00:00:00	intronic	9.082	6	5	15
rs9823865	3	53032349	0.874267	rs62253656	SFMBT1:RP11-894J14.5	00:00:00	intronic	1.593	6	1	15
rs56026870	3	53032488	0.875494	rs62253656	SFMBT1:RP11-894J14.5	00:00:00	intronic	2.156	5	1	15
rs56129941	3	53041344	0.995342	rs62253656	SFMBT1:RP11-894J14.5	00:00:00	intronic	0.335	5	5	15
rs56155510	3	53043637	0.99067	rs62253656	SFMBT1:RP11-894J14.5	00:00:00	intronic	2.479	3a	5	15
rs62255890	3	53046496	0.99067	rs62253656	SFMBT1:RP11-894J14.5	00:00:00	intronic	1.843	7	5	15
rs55962821	3	53046697	0.99067	rs62253656	SFMBT1:RP11-894J14.5	00:00:00	intronic	0.835	5	5	15
rs12635933	3	53049103	0.99067	rs62253656	SFMBT1:RP11-894J14.5	00:00:00	intronic	2.722	7	5	15
rs17304694	3	53051577	0.902806	rs62253656	SFMBT1:RP11-894J14.5	00:00:00	intronic	4.332	5	4	15
rs7611386	3	53053402	0.839564	rs62253656	SFMBT1:RP11-894J14.5	00:00:00	intronic	0.091	6	5	15
rs34706485	3	53053402	0.839564	rs62253656	SFMBT1:RP11-894J14.5	00:00:00	NA	0.712	NA	5	15
rs55796351	3	53054150	0.902806	rs62253656	SFMBT1:RP11-894J14.5	00:00:00	intronic	2.788	6	5	15
rs12633064	3	53061377	0.949204	rs62253656	SFMBT1:RP11-894J14.5	00:00:00	intronic	7.051	7	5	15
rs62255895	3	53061985	0.963293	rs62253656	SFMBT1:RP11-894J14.5	00:00:00	intronic	5.942	7	5	15
rs62255897	3	53063870	0.954332	rs62253656	SFMBT1:RP11-894J14.5	00:00:00	intronic	3.901	5	5	15
rs62255898	3	53063924	0.958801	rs62253656	SFMBT1:RP11-894J14.5	00:00:00	intronic	1.834	6	5	15
rs73079924	3	53068155	0.967668	rs62253656	SFMBT1:RP11-894J14.5	00:00:00	intronic	4.624	7	5	15
rs6781896	3	53081612	0.967668	rs62253656	RP11-894J14.5	0	intronic	2.348	5	1	15
rs58492539	3	53086728	0.967668	rs62253656	RP11-894J14.5	0	intronic	2.064	7	13	15
rs148824417	3	53087548	0.915875	rs62253656	RP11-894J14.5	0	intronic	0.615	NA	14	15
rs72022502	3	53090238	0.967668	rs62253656	RP11-894J14.5	0	intronic	1.338	NA	14	15
rs9758988	3	53096875	0.967668	rs62253656	RP11-894J14.5	0	intronic	11.68	6	13	15
rs1811351	3	53098775	0.967668	rs62253656	RP11-894J14.5:SERBP1P3	00:00:00	ncRNA_exonic	10.7	NA	5	15
rs73082037	3	53100086	0.807758	rs62253656	RP11-894J14.5	0	intronic	6.004	6	5	15
rs2564924	3	53103155	0.707557	rs62253656	RP11-894J14.5	0	intronic	1.786	NA	5	15
rs2564923	3	53103262	0.707557	rs62253656	RP11-894J14.5	0	intronic	3.552	NA	5	15
rs34530577	3	53103796	0.707557	rs62253656	RP11-894J14.5	0	intronic	1.569	3a	5	15
rs60579898	3	53103981	0.972376	rs62253656	RP11-894J14.5	0	intronic	0.142	3a	5	15
rs73082047	3	53104360	0.967668	rs62253656	RP11-894J14.5	0	intronic	0.341	7	5	15
rs34597126	3	53104407	0.675857	rs62253656	RP11-894J14.5	0	intronic	0.735	NA	5	15
rs2336723	3	53106047	0.706009	rs62253656	RP11-894J14.5	0	intronic	5.918	4	2	7
rs2564939	3	53106880	0.963139	rs62253656	RP11-894J14.5	0	intronic	8.355	4	1	1
rs2564940	3	53107569	0.704612	rs62253656	RP11-894J14.5	0	intronic	1.116	2b	1	2
rs2581798	3	53107600	0.963356	rs62253656	RP11-894J14.5	0	intronic	1.09	4	1	2
rs2581800	3	53109352	0.698573	rs62253656	RP11-894J14.5	0	intronic	1.645	5	4	5
rs1864367	3	53111704	0.709031	rs62253656	RP11-894J14.5	0	UTR3	8.863	5	4	15
rs56386026	3	53114540	0.963139	rs62253656	RP11-894J14.5	0	intronic	0.718	6	5	5
rs2253209	3	53115160	0.70607	rs62253656	RP11-894J14.5	0	intronic	0.615	5	1	5
rs2336724	3	53116230	0.963356	rs62253656	RP11-894J14.5	0	intronic	0.613	7	5	5
rs36033494	3	53116851	0.616719	rs62253656	RP11-894J14.5	0	intronic	1.3	7	4	5
rs71087057	3	53117372	0.680651	rs62253656	RP11-894J14.5	0	intronic	7.648	NA	4	5
rs11350349	3	53117509	0.761012	rs62253656	RP11-894J14.5	0	intronic	0.562	NA	4	5
rs2564929	3	53118204	0.958632	rs62253656	RP11-894J14.5	0	intronic	0.007	1f	1	5
rs2336725	3	53118739	0.70607	rs62253656	RP11-894J14.5	0	intronic	6.375	1b	3	5
rs2253656	3	53119099	0.70607	rs62253656	RP11-894J14.5	0	intronic	0.054	5	4	5
rs930122	3	53119329	0.958632	rs62253656	RP11-894J14.5	0	intronic	0.016	5	4	5
rs2253675	3	53119534	0.963356	rs62253656	RP11-894J14.5	0	intronic	6.915	6	4	5
rs2253685	3	53119703	0.70607	rs62253656	RP11-894J14.5	0	intronic	3.202	6	4	5
rs2253796	3	53120098	0.70607	rs62253656	RP11-894J14.5	0	intronic	1.08	5	4	5
rs11130338	3	53120924	0.70607	rs62253656	RP11-894J14.5	0	intronic	1.896	5	4	5
rs62255925	3	53121014	0.963139	rs62253656	RP11-894J14.5	0	intronic	1.56	6	4	5
rs4687701	3	53121276	0.70607	rs62253656	RP11-894J14.5	0	intronic	7.036	6	4	5
rs2581782	3	53122257	0.709031	rs62253656	RP11-894J14.5	0	intronic	0.366	3a	4	5
rs2581783	3	53122258	0.70607	rs62253656	RP11-894J14.5	0	intronic	2.02	3a	4	5
rs2581784	3	53122370	0.70607	rs62253656	RP11-894J14.5	0	intronic	2.041	4	4	5
rs2082093	3	53122969	0.70607	rs62253656	RP11-894J14.5:RFT1	00:00:00	UTR3	2.956	NA	4	5
rs2099162	3	53123032	0.963356	rs62253656	RP11-894J14.5:RFT1	00:00:00	UTR3	2.198	NA	4	5
rs891368	3	53123273	0.70607	rs62253656	RP11-894J14.5:RFT1	00:00:00	UTR3	0.578	NA	4	5
rs1078968	3	53123486	0.70607	rs62253656	RP11-894J14.5:RFT1	00:00:00	UTR3	0.787	NA	4	4
rs62255926	3	53125429	0.795676	rs62253656	RP11-894J14.5:RFT1	00:00:00	UTR3	9.865	5	4	4
rs2564922	3	53125469	0.963356	rs62253656	RP11-894J14.5:RFT1	00:00:00	UTR3	0.422	NA	4	4
rs2564921	3	53125585	0.709031	rs62253656	RP11-894J14.5:RFT1	00:00:00	UTR3	0.277	NA	4	4
rs11242	3	53125922	0.70607	rs62253656	RP11-894J14.5:RFT1	00:00:00	exonic	0.114	NA	4	4
rs2581786	3	53126143	0.70607	rs62253656	RP11-894J14.5:RFT1	00:00:00	intronic	9.154	1f	4	4
rs141077598	3	53126672	0.958801	rs62253656	RP11-894J14.5:RFT1	00:00:00	intronic	6.858	NA	4	4
rs11303961	3	53127135	0.704612	rs62253656	RP11-894J14.5:RFT1	00:00:00	intronic	1.211	NA	4	4
rs2581787	3	53127677	0.70607	rs62253656	RP11-894J14.5:RFT1	00:00:00	intronic	12.61	7	4	4
rs56058643	3	53127767	0.963139	rs62253656	RP11-894J14.5:RFT1	00:00:00	intronic	10.02	5	4	4
rs55950520	3	53128351	0.963139	rs62253656	RP11-894J14.5:RFT1	00:00:00	intronic	0.756	5	4	4
rs62255929	3	53130435	0.963139	rs62253656	RP11-894J14.5:RFT1	00:00:00	intronic	3.231	7	4	5
rs80132892	3	53130466	0.963139	rs62253656	RP11-894J14.5:RFT1	00:00:00	intronic	3.21	7	4	5
rs7640294	3	53130913	0.70607	rs62253656	RP11-894J14.5:RFT1	00:00:00	intronic	0.179	7	4	5
rs2163167	3	53131772	0.700273	rs62253656	RP11-894J14.5:RFT1	00:00:00	intronic	5.526	6	4	5
rs2115781	3	53131829	0.700273	rs62253656	RP11-894J14.5:RFT1	00:00:00	intronic	0.869	6	4	5
rs2115782	3	53131830	0.700273	rs62253656	RP11-894J14.5:RFT1	00:00:00	intronic	0.132	6	4	5
rs62255931	3	53131948	0.963139	rs62253656	RP11-894J14.5:RFT1	00:00:00	intronic	6.057	7	4	5
rs74496775	3	53134985	0.818937	rs62253656	RFT1	0	intronic	NA	NA	4	5
rs891369	3	53136551	0.815085	rs62253656	RFT1	0	intronic	8.941	3a	2	4
rs1004807	3	53140603	0.732665	rs62253656	RFT1	0	intronic	6.563	1f	4	5
rs1004808	3	53140630	0.801098	rs62253656	RFT1	0	intronic	1.617	5	4	5
rs73088322	3	53141516	0.715269	rs62253656	RFT1	0	intronic	1.342	7	4	5
rs73088327	3	53141549	0.715269	rs62253656	RFT1	0	intronic	3.831	7	4	5
rs4282053	3	53141965	0.715269	rs62253656	RFT1	0	intronic	0.954	5	4	5
rs9845352	3	53142221	0.715269	rs62253656	RFT1	0	intronic	2.015	6	4	5
rs9845484	3	53142256	0.715269	rs62253656	RFT1	0	intronic	3.087	6	4	5
rs7615099	3	53143901	0.691703	rs62253656	RFT1	0	intronic	3.241	2b	2	4
rs9838517	3	53144363	0.691703	rs62253656	RFT1	0	intronic	0.123	4	1	5
rs72028532	3	53147406	0.720798	rs62253656	RFT1	0	intronic	12.5	NA	4	5
rs13433700	3	53147886	0.720798	rs62253656	RFT1	0	intronic	3.6	4	2	5
rs2564944	3	53148455	0.724414	rs62253656	RFT1	0	intronic	2.868	4	2	5
rs73088342	3	53151664	0.724414	rs62253656	RFT1	0	intronic	6.087	7	4	4
rs11328739	3	53153063	0.720798	rs62253656	RFT1	0	intronic	1.273	NA	4	4
rs6783748	3	53153431	0.724414	rs62253656	RFT1	0	intronic	0.024	6	4	4
rs373476566	3	53154132	0.717208	rs62253656	RFT1	0	intronic	11.49	NA	4	4
rs199819350	3	53154139	0.717208	rs62253656	RFT1	0	intronic	10.12	NA	4	4
rs9757079	3	53155158	0.716999	rs62253656	RFT1	0	intronic	4.119	6	4	4
rs3796351	3	53156065	0.724414	rs62253656	RFT1	0	intronic	0.853	7	4	4
rs9878875	3	53156867	0.724414	rs62253656	RFT1	0	intronic	5.263	5	2	4
rs12630819	3	53157302	0.724414	rs62253656	RFT1	0	intronic	8.513	4	4	4
rs12638996	3	53157546	0.724414	rs62253656	RFT1	0	intronic	8.722	5	2	4
rs9861233	3	53158831	0.719613	rs62253656	RFT1	0	intronic	8.689	6	4	4
rs9867023	3	53160132	0.724414	rs62253656	RFT1	0	intronic	1.199	6	4	4
rs6769931	3	53160193	0.724414	rs62253656	RFT1	0	intronic	4.34	7	4	4
rs6809973	3	53160216	0.724414	rs62253656	RFT1	0	intronic	6.425	6	4	5
rs6769944	3	53160243	0.724414	rs62253656	RFT1	0	intronic	6.787	7	4	5
rs114317830	3	53160269	0.717208	rs62253656	RFT1	0	intronic	5.046	6	4	5
rs114670283	3	53160270	0.717208	rs62253656	RFT1	0	intronic	2.56	6	4	5
rs115242042	3	53160271	0.717208	rs62253656	RFT1	0	intronic	5.341	7	4	5
rs9820125	3	53162279	0.724414	rs62253656	RFT1	0	intronic	5.919	5	4	5
rs9858469	3	53162406	0.724414	rs62253656	RFT1	0	intronic	5.675	5	4	5
rs9820324	3	53162445	0.724414	rs62253656	RFT1	0	intronic	3.4	5	4	5
rs112768159	3	53162660	0.724414	rs62253656	RFT1	0	intronic	1.696	6	4	5
rs28734933	3	53162747	0.724414	rs62253656	RFT1	0	intronic	10.97	7	4	5
rs28501212	3	53163057	0.724414	rs62253656	RFT1	0	intronic	5.648	5	1	5
rs9830353	3	53163953	0.719209	rs62253656	RFT1	0	intronic	7.63	4	1	1
rs9868263	3	53164094	0.72515	rs62253656	RFT1	0	intronic	9.725	4	1	1
rs9868406	3	53164193	0.720375	rs62253656	RFT1	0	intronic	8.982	2b	1	1
rs1560332	3	53164803	0.679757	rs62253656	RFT1	324	upstream	7.768	4	1	2
rs6792345	3	53165194	0.675337	rs62253656	RFT1	715	upstream	5.882	3a	1	2
rs6792363	3	53165263	0.675337	rs62253656	RFT1	784	upstream	8.948	4	1	7
rs6445565	3	53165464	0.675337	rs62253656	RFT1	985	upstream	2.847	4	1	7
rs6445566	3	53165627	0.675337	rs62253656	RFT1	1148	intergenic	2.255	5	2	15
rs13319872	3	53166098	0.675337	rs62253656	RFT1	1619	intergenic	3.479	7	5	15
rs6777975	3	53166135	0.675337	rs62253656	RFT1	1656	intergenic	0.955	6	5	15
rs9824325	3	53166510	0.667928	rs62253656	RFT1	2031	intergenic	0.353	2b	5	15
rs9828221	3	53166659	0.667928	rs62253656	RFT1	2180	intergenic	2.528	4	5	15
rs6784207	3	53167474	0.675337	rs62253656	RFT1	2995	intergenic	0.081	6	5	5
rs6799837	3	53167854	0.654076	rs62253656	RFT1	3375	intergenic	6.075	6	5	15
rs9861744	3	53168113	0.654076	rs62253656	RFT1	3634	intergenic	2.381	6	5	15
rs57514626	3	53169302	0.654076	rs62253656	RFT1	4823	intergenic	7.684	2b	5	15
rs61296683	3	53169323	0.654076	rs62253656	RFT1	4844	intergenic	11.12	5	5	15
rs9867590	3	53169651	0.654076	rs62253656	RFT1	5172	intergenic	0.668	6	5	15
rs9834111	3	53170044	0.654076	rs62253656	RFT1	5565	intergenic	7.07	5	5	15
rs9872260	3	53170174	0.661256	rs62253656	RFT1	5695	intergenic	4.505	6	5	15
rs4687570	3	53170500	0.657454	rs62253656	RFT1	6021	intergenic	6.599	5	5	15
rs9817467	3	53170625	0.654076	rs62253656	RFT1	6146	intergenic	0.348	5	5	15
rs9844531	3	53171822	0.654076	rs62253656	RFT1	7343	intergenic	0.972	7	5	15
rs9845021	3	53172112	0.654076	rs62253656	RFT1	7633	intergenic	4.687	2b	5	15
rs11130341	3	53172972	0.657454	rs62253656	RFT1	8493	intergenic	1.122	7	5	15
rs60162388	3	53174638	0.706649	rs62253656	RFT1	10159	intergenic	3.888	NA	2	15
rs1529675	3	71640776	0.834871	rs830627	RP11-154H23.3	4215	intergenic	2.466	7	5	15
rs11709906	3	71643296	0.857558	rs830627	RP11-154H23.3	6735	intergenic	9.297	7	5	15
rs830663	3	71643451	0.860895	rs830627	RP11-154H23.3	6890	intergenic	1.302	7	5	15
rs830651	3	71645511	0.854254	rs830627	RP11-154H23.3	8950	intergenic	3.87	6	5	15
rs830652	3	71647281	0.606442	rs830627	RP11-154H23.3	10720	intergenic	1.395	6	5	15
rs853866	3	71648868	0.865392	rs830627	RP11-154H23.3	12307	intergenic	17.68	4	5	15
rs830654	3	71650885	0.862083	rs830627	RP11-154H23.3	14324	intergenic	1.751	5	5	15
rs140725719	3	71653836	0.869519	rs830627	RP11-154H23.3	17275	intergenic	0.715	NA	7	15
rs150097138	3	71654829	0.837648	rs830627	RP11-154H23.3	18268	intergenic	0.487	NA	14	15
rs373426113	3	71655356	0.72799	rs830627	RP11-154H23.3	18795	intergenic	5.33	NA	5	15
rs844215	3	71656045	0.86154	rs830627	RP11-154H23.3	19484	intergenic	1.708	5	9	15
rs1696286	3	71660449	0.660372	rs830627	RP11-154H23.3	23888	intergenic	7.197	NA	5	15
rs34843569	3	71661948	0.878171	rs830627	RP11-154H23.3	25387	intergenic	0.949	NA	5	15
rs862690	3	71662669	0.656838	rs830627	RP11-154H23.3	26108	intergenic	0.867	6	5	15
rs830643	3	71667063	0.895806	rs830627	RP11-154H23.3	30502	intergenic	0.103	NA	5	15
rs1374915	3	71668037	0.896654	rs830627	RP11-154H23.3	31476	intergenic	0.54	7	5	15
rs830642	3	71668055	0.895806	rs830627	RP11-154H23.3	31494	intergenic	2.188	NA	5	15
rs830641	3	71668528	0.895806	rs830627	RP11-154H23.3	31967	intergenic	1.362	NA	5	15
rs830640	3	71668564	0.895806	rs830627	RP11-154H23.3	32003	intergenic	1.328	NA	5	15
rs71621955	3	71668961	0.630822	rs830627	RP11-154H23.3	32400	intergenic	2.483	NA	5	15
rs704255	3	71669656	0.895442	rs830627	RP11-154H23.3	33095	intergenic	3.898	NA	5	15
rs830637	3	71670465	0.685099	rs830627	RP11-154H23.3	33904	intergenic	2.812	NA	4	15
rs844219	3	71672666	0.915056	rs830627	RP11-154H23.3	36105	intergenic	0.388	NA	5	15
rs17662945	3	71672825	0.918961	rs830627	RP11-154H23.3	36264	intergenic	6.684	5	5	15
rs830634	3	71673281	0.922484	rs830627	RP11-154H23.3	36720	intergenic	1.911	NA	5	15
rs830633	3	71673337	0.922484	rs830627	RP11-154H23.3	36776	intergenic	0.413	NA	5	15
rs830632	3	71673353	0.926042	rs830627	RP11-154H23.3	36792	intergenic	2.087	NA	5	15
rs368258872	3	71673496	0.834047	rs830627	RP11-154H23.3	36935	intergenic	1.008	NA	5	15
rs830630	3	71673602	0.926042	rs830627	RP11-154H23.3	37041	intergenic	0.81	NA	5	15
rs830629	3	71673801	0.60208	rs830627	RP11-154H23.3	37240	intergenic	0.67	NA	5	15
rs830628	3	71674676	0.608275	rs830627	RP11-154H23.3	38115	intergenic	6.476	NA	5	15
rs830627	3	71675270	1	rs830627	RP11-154H23.3	38709	intergenic	2.893	NA	5	15
rs862687	3	71675423	0.925993	rs830627	RP11-154H23.3	38862	intergenic	0.442	NA	5	15
rs6782815	3	71676158	0.917895	rs830627	RP11-154H23.3	39597	intergenic	4.888	6	5	15
rs62244923	3	71677457	0.91823	rs830627	RP11-154H23.3	40896	intergenic	1.092	6	5	15
rs56167438	3	71677490	0.914701	rs830627	RP11-154H23.3	40929	intergenic	2.228	6	5	15
rs17663165	3	71677981	0.922484	rs830627	RP11-154H23.3	41420	intergenic	17.81	5	5	15
rs830620	3	71679148	0.910135	rs830627	RP11-154H23.3	42587	intergenic	2.344	NA	2	15
rs7630228	3	71681487	0.736511	rs830627	EIF4E3	43079	intergenic	1.231	6	5	15
rs60084210	3	71681755	0.73364	rs830627	EIF4E3	42811	intergenic	3.358	7	5	15
rs35987099	3	71682905	0.720563	rs830627	EIF4E3	41661	intergenic	3.265	6	5	15
rs17663365	3	71683206	0.720563	rs830627	EIF4E3	41360	intergenic	0.043	7	5	15
rs55680267	3	71684707	0.718972	rs830627	EIF4E3	39859	intergenic	0.417	7	5	15
rs6782714	3	71684845	0.718972	rs830627	EIF4E3	39721	intergenic	0.948	6	5	15
rs73140125	3	88064401	0.759065	rs9284814	HTR1F	21481	intergenic	0.857	5	9	15
rs55737161	3	88097699	0.880058	rs9284814	CGGBP1	3394	intergenic	0.852	NA	5	15
rs1040319	3	88098062	0.608964	rs9284814	CGGBP1	3031	intergenic	0.983	7	5	15
rs9840953	3	88098636	0.650367	rs9284814	CGGBP1	2457	intergenic	0.306	7	5	15
rs9841189	3	88098956	0.645571	rs9284814	CGGBP1	2137	intergenic	1.032	7	5	15
rs5025390	3	88099496	0.651364	rs9284814	CGGBP1	1597	intergenic	1.795	6	5	15
rs13100870	3	88099788	0.650367	rs9284814	CGGBP1	1305	intergenic	1.207	6	5	15
rs13058811	3	88099799	0.650367	rs9284814	CGGBP1	1294	intergenic	4.545	6	5	15
rs59451905	3	88100208	0.962192	rs9284814	CGGBP1	885	downstream	0.201	NA	5	15
rs61644586	3	88100209	0.943706	rs9284814	CGGBP1	884	downstream	0.308	6	5	15
rs114547690	3	88100210	0.962192	rs9284814	CGGBP1	883	downstream	1.92	6	5	15
rs9850892	3	88100368	0.650367	rs9284814	CGGBP1	725	downstream	1.828	6	5	15
rs9870952	3	88100480	0.650367	rs9284814	CGGBP1	613	downstream	0.642	7	5	15
rs9851328	3	88100497	0.650367	rs9284814	CGGBP1	596	downstream	0.133	7	5	15
rs1051436	3	88101530	0.650367	rs9284814	CGGBP1	0	UTR3	8.699	NA	2	15
rs1063603	3	88101551	0.650367	rs9284814	CGGBP1	0	UTR3	8.113	NA	2	15
rs1051413	3	88101694	0.650367	rs9284814	CGGBP1	0	UTR3	10.2	NA	2	15
rs1051383	3	88102757	0.640827	rs9284814	CGGBP1	0	UTR3	6.038	NA	4	5
rs6777019	3	88102808	0.650367	rs9284814	CGGBP1	0	UTR3	7.381	6	4	5
rs2116149	3	88103602	0.650367	rs9284814	CGGBP1	0	UTR3	15.12	5	4	5
rs1063597	3	88103932	0.650367	rs9284814	CGGBP1	0	UTR3	15.94	NA	4	5
rs1006896	3	88104411	0.952882	rs9284814	CGGBP1	0	UTR3	18.64	5	4	4
rs3732776	3	88105264	0.641642	rs9284814	CGGBP1	0	UTR5	8.279	6	4	5
rs2735556	3	88105360	0.952882	rs9284814	CGGBP1	0	UTR5	15.8	NA	4	5
rs1006895	3	88105818	0.650367	rs9284814	CGGBP1	0	UTR5	0.482	NA	3	5
rs35665214	3	88105879	0.630943	rs9284814	CGGBP1	0	UTR5	8.037	NA	3	5
rs5850826	3	88106491	0.667865	rs9284814	CGGBP1	0	intronic	0.984	NA	1	5
rs2735559	3	88106618	0.952882	rs9284814	CGGBP1	0	intronic	2.938	NA	1	2
rs10858	3	88107989	0.952882	rs9284814	CGGBP1	0	UTR5	15.34	4	1	1
rs2049817	3	88109613	0.650367	rs9284814	CGGBP1:RP11-159G9.5	00:00:00	intronic	8.79	5	1	1
rs1991659	3	88110033	0.650367	rs9284814	CGGBP1:RP11-159G9.5	00:00:00	intronic	14.17	NA	1	5
rs9310066	3	88110253	0.650367	rs9284814	CGGBP1:RP11-159G9.5	00:00:00	intronic	0.616	5	1	5
rs959050	3	88111029	0.650367	rs9284814	CGGBP1:RP11-159G9.5	00:00:00	intronic	11.16	NA	1	7
rs959049	3	88111195	0.650367	rs9284814	CGGBP1:RP11-159G9.5	00:00:00	intronic	0.366	4	1	7
rs959048	3	88111307	0.650367	rs9284814	CGGBP1:RP11-159G9.5	00:00:00	intronic	7.44	NA	1	7
rs4858981	3	88111680	0.650367	rs9284814	CGGBP1:RP11-159G9.5	00:00:00	intronic	2.474	6	2	5
rs4858982	3	88111766	0.650367	rs9284814	CGGBP1:RP11-159G9.5	00:00:00	intronic	7.617	7	2	5
rs4858983	3	88111793	0.650367	rs9284814	CGGBP1:RP11-159G9.5	00:00:00	intronic	2.598	7	2	5
rs13098157	3	88112965	0.650367	rs9284814	CGGBP1:RP11-159G9.5	00:00:00	intronic	0.159	5	1	5
rs13076170	3	88113250	0.650367	rs9284814	CGGBP1:RP11-159G9.5	00:00:00	intronic	1.87	7	1	5
rs9865990	3	88113443	0.650367	rs9284814	CGGBP1:RP11-159G9.5	00:00:00	intronic	0.299	5	1	5
rs9866349	3	88113663	0.650367	rs9284814	CGGBP1:RP11-159G9.5	00:00:00	intronic	0.795	5	5	5
rs4611846	3	88114373	0.650367	rs9284814	CGGBP1:RP11-159G9.5	00:00:00	intronic	7.986	6	5	5
rs12632529	3	88115164	0.650367	rs9284814	CGGBP1:RP11-159G9.5	00:00:00	intronic	0.593	5	4	5
rs13060730	3	88115415	0.650367	rs9284814	CGGBP1:RP11-159G9.5	00:00:00	intronic	2.002	7	4	5
rs28493872	3	88115729	0.608783	rs9284814	CGGBP1:RP11-159G9.5	00:00:00	intronic	1.448	6	4	5
rs55883959	3	88116071	0.952882	rs9284814	CGGBP1:RP11-159G9.5	00:00:00	intronic	0.734	6	4	5
rs73146085	3	88116515	0.952882	rs9284814	CGGBP1:RP11-159G9.5	00:00:00	intronic	10.27	5	4	15
rs4502603	3	88116626	0.650367	rs9284814	CGGBP1:RP11-159G9.5	00:00:00	intronic	5.497	7	4	15
rs4858985	3	88117458	0.650367	rs9284814	CGGBP1:RP11-159G9.5	00:00:00	intronic	2.501	7	4	15
rs10865625	3	88117764	0.650367	rs9284814	CGGBP1:RP11-159G9.5	00:00:00	intronic	0.909	6	4	15
rs9821517	3	88117790	0.650367	rs9284814	CGGBP1:RP11-159G9.5	00:00:00	intronic	0.755	6	4	15
rs71902625	3	88118294	0.650367	rs9284814	CGGBP1:RP11-159G9.5	00:00:00	intronic	1.023	NA	4	15
rs9864220	3	88118503	0.650367	rs9284814	CGGBP1:RP11-159G9.5	00:00:00	intronic	0.507	7	4	15
rs4273396	3	88119743	0.641642	rs9284814	CGGBP1:RP11-159G9.5	00:00:00	intronic	3.163	6	4	15
rs4638995	3	88120662	0.650367	rs9284814	CGGBP1:RP11-159G9.5	00:00:00	intronic	2.906	6	4	15
rs4588391	3	88121122	0.650367	rs9284814	CGGBP1:RP11-159G9.5	00:00:00	intronic	1.178	7	4	15
rs4368523	3	88121735	0.650367	rs9284814	CGGBP1:RP11-159G9.5	00:00:00	intronic	0.968	7	5	15
rs6147950	3	88122122	0.650367	rs9284814	CGGBP1:RP11-159G9.5	00:00:00	intronic	6.997	NA	5	15
rs4858991	3	88123610	0.650367	rs9284814	CGGBP1:RP11-159G9.5	00:00:00	intronic	0.294	7	5	15
rs4858992	3	88123780	0.650367	rs9284814	CGGBP1:RP11-159G9.5	00:00:00	intronic	0.119	5	5	15
rs9310067	3	88124098	0.650367	rs9284814	CGGBP1:RP11-159G9.5	00:00:00	intronic	4.62	7	5	15
rs4858994	3	88125689	0.650367	rs9284814	CGGBP1:RP11-159G9.5	00:00:00	intronic	8.122	5	5	15
rs9310068	3	88126072	0.650367	rs9284814	CGGBP1:RP11-159G9.5	00:00:00	intronic	1.313	2b	5	15
rs9879044	3	88126545	0.650367	rs9284814	CGGBP1:RP11-159G9.5	00:00:00	intronic	1.723	7	5	15
rs11379558	3	88126659	0.650367	rs9284814	CGGBP1:RP11-159G9.5	00:00:00	intronic	6.788	NA	5	15
rs7633121	3	88126799	0.650367	rs9284814	CGGBP1:RP11-159G9.5	00:00:00	intronic	1.275	6	5	15
rs11379559	3	88126843	0.650367	rs9284814	CGGBP1:RP11-159G9.5	00:00:00	intronic	1.319	NA	5	15
rs6551268	3	88126984	0.650367	rs9284814	CGGBP1:RP11-159G9.5	00:00:00	intronic	0.133	7	5	15
rs9847019	3	88127992	0.650367	rs9284814	CGGBP1:RP11-159G9.5	00:00:00	intronic	2.986	7	5	15
rs9829873	3	88128292	0.650367	rs9284814	CGGBP1:RP11-159G9.5	00:00:00	intronic	6.455	5	5	15
rs9834501	3	88128843	0.630943	rs9284814	CGGBP1:RP11-159G9.5	00:00:00	intronic	1.56	7	5	15
rs73146095	3	88130136	0.952882	rs9284814	CGGBP1:RP11-159G9.5	00:00:00	intronic	1.279	7	5	5
rs6799233	3	88130564	0.650367	rs9284814	CGGBP1:RP11-159G9.5	00:00:00	intronic	1.755	7	4	5
rs4438681	3	88131233	0.650367	rs9284814	CGGBP1:RP11-159G9.5	00:00:00	intronic	1.017	5	5	5
rs7618472	3	88131955	0.650367	rs9284814	CGGBP1:RP11-159G9.5	00:00:00	intronic	4.95	6	5	5
rs73146099	3	88132331	0.952882	rs9284814	CGGBP1:RP11-159G9.5	00:00:00	intronic	4.475	5	5	5
rs9872602	3	88132368	0.650367	rs9284814	CGGBP1:RP11-159G9.5	00:00:00	intronic	4.904	7	5	5
rs9835178	3	88132414	0.650367	rs9284814	CGGBP1:RP11-159G9.5	00:00:00	intronic	6.995	6	5	5
rs9835771	3	88132666	0.650367	rs9284814	CGGBP1:RP11-159G9.5	00:00:00	intronic	2.052	7	5	5
rs4378991	3	88132979	0.617529	rs9284814	CGGBP1:RP11-159G9.5	00:00:00	intronic	6.823	7	5	5
rs4416403	3	88133323	0.650367	rs9284814	CGGBP1:RP11-159G9.5	00:00:00	intronic	4.463	5	5	5
rs9845776	3	88134330	0.650367	rs9284814	CGGBP1:RP11-159G9.5	00:00:00	intronic	0.232	7	4	5
rs12495016	3	88134404	0.633876	rs9284814	CGGBP1:RP11-159G9.5	00:00:00	intronic	2.477	6	4	5
rs73148006	3	88134502	0.952882	rs9284814	CGGBP1:RP11-159G9.5	00:00:00	intronic	0.182	7	4	5
rs6790426	3	88134657	0.650367	rs9284814	CGGBP1:RP11-159G9.5	00:00:00	intronic	4.437	6	4	5
rs6790629	3	88134829	0.650367	rs9284814	CGGBP1:RP11-159G9.5	00:00:00	intronic	4.027	7	4	5
rs7648096	3	88137095	0.650367	rs9284814	CGGBP1:RP11-159G9.5	00:00:00	intronic	0.653	5	4	5
rs11329135	3	88137877	0.626901	rs9284814	CGGBP1:RP11-159G9.5	00:00:00	intronic	1.267	NA	4	5
rs9834468	3	88138005	0.655215	rs9284814	CGGBP1:RP11-159G9.5	00:00:00	intronic	2.421	7	4	5
rs9310070	3	88138405	0.650367	rs9284814	CGGBP1:RP11-159G9.5	00:00:00	intronic	2.932	6	4	5
rs11128021	3	88139016	0.633876	rs9284814	CGGBP1:RP11-159G9.5	00:00:00	intronic	3.821	5	4	5
rs4616670	3	88139356	0.650367	rs9284814	CGGBP1:RP11-159G9.5	00:00:00	intronic	0.279	5	4	5
rs4858995	3	88140059	0.650367	rs9284814	CGGBP1:RP11-159G9.5	00:00:00	intronic	0.57	3a	4	5
rs4858997	3	88140338	0.650367	rs9284814	CGGBP1:RP11-159G9.5	00:00:00	intronic	0.658	7	4	5
rs6793783	3	88141568	0.650367	rs9284814	CGGBP1:RP11-159G9.5	00:00:00	intronic	3.728	7	4	5
rs9881255	3	88143060	0.650367	rs9284814	CGGBP1:RP11-159G9.5	00:00:00	intronic	1.532	7	4	5
rs6792208	3	88143514	0.650367	rs9284814	CGGBP1:RP11-159G9.5	00:00:00	intronic	0.839	6	5	5
rs9310072	3	88143733	0.650367	rs9284814	CGGBP1:RP11-159G9.5	00:00:00	intronic	5.427	7	5	5
rs9310074	3	88145070	0.630943	rs9284814	CGGBP1:RP11-159G9.5:CBX5P1	00:00:00	ncRNA_exonic	13.31	6	4	5
rs4429658	3	88145452	0.650367	rs9284814	CGGBP1:RP11-159G9.5	00:00:00	intronic	1.178	5	4	5
rs4434168	3	88145912	0.625421	rs9284814	CGGBP1:RP11-159G9.5	00:00:00	intronic	2.302	7	4	5
rs7626777	3	88145924	0.625421	rs9284814	CGGBP1:RP11-159G9.5	00:00:00	intronic	5.394	6	4	5
rs55936434	3	88146330	0.633876	rs9284814	CGGBP1:RP11-159G9.5	00:00:00	intronic	3.124	7	4	5
rs4402954	3	88146583	0.641642	rs9284814	CGGBP1:RP11-159G9.5	00:00:00	intronic	12.25	7	4	5
rs6786788	3	88146741	0.650367	rs9284814	CGGBP1:RP11-159G9.5	00:00:00	intronic	6.952	7	4	5
rs115019733	3	88146963	0.952882	rs9284814	CGGBP1:RP11-159G9.5	00:00:00	intronic	2.633	7	4	5
rs7635996	3	88148531	0.650367	rs9284814	CGGBP1:RP11-159G9.5	00:00:00	intronic	0.304	6	5	5
rs137863273	3	88148635	0.952882	rs9284814	CGGBP1:RP11-159G9.5	00:00:00	intronic	3.888	6	5	5
rs150173537	3	88148713	0.650367	rs9284814	CGGBP1:RP11-159G9.5	00:00:00	intronic	13.78	NA	5	5
rs9832011	3	88149712	0.630943	rs9284814	CGGBP1:RP11-159G9.5	00:00:00	intronic	3.793	7	5	5
rs4241551	3	88149974	0.650367	rs9284814	CGGBP1:RP11-159G9.5	00:00:00	intronic	0.052	6	5	5
rs4276211	3	88152204	0.650367	rs9284814	CGGBP1:RP11-159G9.5	00:00:00	intronic	1.034	6	5	5
rs4276212	3	88152217	0.650367	rs9284814	CGGBP1:RP11-159G9.5	00:00:00	intronic	3.732	6	5	5
rs6551271	3	88152339	0.650367	rs9284814	CGGBP1:RP11-159G9.5	00:00:00	intronic	1.394	6	5	5
rs6804818	3	88152876	0.650367	rs9284814	CGGBP1:RP11-159G9.5	00:00:00	intronic	10.05	6	5	5
rs140331863	3	88152912	0.94326	rs9284814	CGGBP1:RP11-159G9.5	00:00:00	intronic	8.212	NA	5	5
rs4407422	3	88153013	0.650367	rs9284814	CGGBP1:RP11-159G9.5	00:00:00	intronic	3.746	6	5	5
rs13067419	3	88154079	0.650367	rs9284814	CGGBP1:RP11-159G9.5	00:00:00	intronic	2.95	6	5	5
rs6796355	3	88154162	0.650367	rs9284814	CGGBP1:RP11-159G9.5	00:00:00	intronic	0.118	6	5	5
rs11334104	3	88154436	0.650367	rs9284814	CGGBP1:RP11-159G9.5	00:00:00	intronic	4.112	NA	5	5
rs56185750	3	88154533	0.952882	rs9284814	CGGBP1:RP11-159G9.5	00:00:00	intronic	3.077	5	5	5
rs7620830	3	88155089	0.633876	rs9284814	CGGBP1:RP11-159G9.5	00:00:00	intronic	1.175	6	2	5
rs55923163	3	88155521	0.633876	rs9284814	CGGBP1:RP11-159G9.5	00:00:00	intronic	4.524	7	4	5
rs4568164	3	88155592	0.650367	rs9284814	CGGBP1:RP11-159G9.5	00:00:00	intronic	5.196	6	4	5
rs56211058	3	88155627	0.952882	rs9284814	CGGBP1:RP11-159G9.5	00:00:00	intronic	6.058	7	5	5
rs7630028	3	88155934	0.650367	rs9284814	CGGBP1:RP11-159G9.5	00:00:00	intronic	0.735	7	5	5
rs7643923	3	88156023	0.650367	rs9284814	CGGBP1:RP11-159G9.5	00:00:00	intronic	3.383	6	5	5
rs73132512	3	88156194	0.952882	rs9284814	CGGBP1:RP11-159G9.5	00:00:00	intronic	1.251	5	5	5
rs7651999	3	88156300	0.630943	rs9284814	CGGBP1:RP11-159G9.5	00:00:00	intronic	5.848	6	5	5
rs73132515	3	88156698	0.633876	rs9284814	CGGBP1:RP11-159G9.5	00:00:00	intronic	2.045	6	5	5
rs6787824	3	88156709	0.650367	rs9284814	CGGBP1:RP11-159G9.5	00:00:00	intronic	4.258	7	5	5
rs4858931	3	88157184	0.630943	rs9284814	CGGBP1:RP11-159G9.5	00:00:00	intronic	0.367	6	5	5
rs74983372	3	88158096	0.952882	rs9284814	CGGBP1:RP11-159G9.5	00:00:00	intronic	2.231	5	5	5
rs7650707	3	88158566	0.650367	rs9284814	CGGBP1:RP11-159G9.5	00:00:00	intronic	8.049	5	5	5
rs11391605	3	88161440	0.640827	rs9284814	CGGBP1:RP11-159G9.5	00:00:00	intronic	1.685	NA	5	5
rs7618080	3	88161637	0.650367	rs9284814	CGGBP1:RP11-159G9.5	00:00:00	intronic	6.611	5	5	5
rs11293889	3	88161682	0.650367	rs9284814	CGGBP1:RP11-159G9.5	00:00:00	intronic	0.783	NA	5	5
rs4384978	3	88162883	0.650367	rs9284814	CGGBP1:RP11-159G9.5	00:00:00	intronic	0.975	4	4	5
rs66721193	3	88162970	0.650367	rs9284814	CGGBP1:RP11-159G9.5	00:00:00	intronic	5.375	NA	4	5
rs12493327	3	88163066	0.633876	rs9284814	CGGBP1:RP11-159G9.5	00:00:00	intronic	8.17	3a	4	5
rs4858998	3	88163726	0.630943	rs9284814	CGGBP1:RP11-159G9.5	00:00:00	intronic	1.912	7	4	5
rs9861398	3	88164103	0.630943	rs9284814	CGGBP1:RP11-159G9.5	00:00:00	intronic	0.05	6	4	5
rs6551272	3	88164990	0.650367	rs9284814	CGGBP1:RP11-159G9.5	00:00:00	intronic	0.131	7	4	5
rs58223193	3	88165711	0.64166	rs9284814	CGGBP1:RP11-159G9.5	00:00:00	intronic	0.119	6	4	5
rs4580585	3	88166946	0.650367	rs9284814	CGGBP1:RP11-159G9.5	00:00:00	intronic	1.477	3a	4	5
rs4488864	3	88167021	0.650367	rs9284814	CGGBP1:RP11-159G9.5	00:00:00	intronic	7.365	4	4	5
rs9839322	3	88168666	0.650367	rs9284814	CGGBP1:RP11-159G9.5	00:00:00	intronic	0.859	7	4	5
rs533751736	3	88169224	0.622357	rs9284814	CGGBP1:RP11-159G9.5	00:00:00	intronic	NA	NA	4	5
rs10574441	3	88169958	0.650367	rs9284814	CGGBP1:RP11-159G9.5	00:00:00	intronic	2.725	NA	5	5
rs56246133	3	88170569	0.952882	rs9284814	CGGBP1:RP11-159G9.5	00:00:00	intronic	0.958	7	5	5
rs13063511	3	88171027	0.630943	rs9284814	CGGBP1:RP11-159G9.5	00:00:00	intronic	5.013	7	4	5
rs4485742	3	88172723	0.650367	rs9284814	CGGBP1:RP11-159G9.5	00:00:00	intronic	5.068	6	4	5
rs55932154	3	88173756	0.943579	rs9284814	CGGBP1:RP11-159G9.5	00:00:00	intronic	6.055	6	5	5
rs7639420	3	88174006	0.650367	rs9284814	CGGBP1:RP11-159G9.5	00:00:00	intronic	5.909	6	5	5
rs4555548	3	88174343	0.650367	rs9284814	CGGBP1:RP11-159G9.5	00:00:00	intronic	0.188	6	5	5
rs55928667	3	88174395	0.933953	rs9284814	CGGBP1:RP11-159G9.5	00:00:00	intronic	1.072	6	5	5
rs11344619	3	88174660	0.650367	rs9284814	CGGBP1:RP11-159G9.5	00:00:00	intronic	2.236	NA	5	5
rs4858999	3	88174898	0.630943	rs9284814	CGGBP1:RP11-159G9.5	00:00:00	intronic	0.615	5	4	5
rs6551273	3	88176189	0.630943	rs9284814	CGGBP1:RP11-159G9.5	00:00:00	intronic	5.179	6	4	5
rs4432672	3	88176770	0.650367	rs9284814	CGGBP1:RP11-159G9.5	00:00:00	intronic	5.429	7	4	5
rs7630240	3	88177487	0.650367	rs9284814	CGGBP1:RP11-159G9.5	00:00:00	intronic	2.668	6	4	5
rs6782507	3	88180385	0.650367	rs9284814	CGGBP1:RP11-159G9.5	00:00:00	intronic	0.517	7	4	5
rs73132546	3	88180661	0.952882	rs9284814	CGGBP1:RP11-159G9.5	00:00:00	intronic	2.086	6	4	5
rs4501136	3	88181016	0.650367	rs9284814	CGGBP1:RP11-159G9.5	00:00:00	intronic	4.471	5	4	5
rs4337654	3	88181082	0.650367	rs9284814	CGGBP1:RP11-159G9.5	00:00:00	intronic	3.084	5	4	5
rs6551274	3	88181860	0.650367	rs9284814	CGGBP1:RP11-159G9.5	00:00:00	intronic	2.554	6	4	5
rs63157760	3	88182739	0.633876	rs9284814	CGGBP1:RP11-159G9.5	00:00:00	intronic	1.067	NA	4	5
rs6767258	3	88182893	0.630943	rs9284814	CGGBP1:RP11-159G9.5	00:00:00	intronic	0.807	4	4	5
rs4414876	3	88183068	0.650367	rs9284814	CGGBP1:RP11-159G9.5	00:00:00	intronic	13.38	1f	4	5
rs4596173	3	88184681	0.650367	rs9284814	CGGBP1:RP11-159G9.5	00:00:00	intronic	5.261	7	4	5
rs4374552	3	88184883	0.650367	rs9284814	CGGBP1:RP11-159G9.5	00:00:00	intronic	3.808	7	4	5
rs4257571	3	88184982	0.650367	rs9284814	CGGBP1:RP11-159G9.5	00:00:00	intronic	5.14	7	4	5
rs4507280	3	88185509	0.650367	rs9284814	CGGBP1:RP11-159G9.5	00:00:00	intronic	6.188	6	4	5
rs4518156	3	88185594	0.650367	rs9284814	CGGBP1:RP11-159G9.5	00:00:00	intronic	0.169	7	4	5
rs7651641	3	88186073	0.630943	rs9284814	CGGBP1:RP11-159G9.5	00:00:00	intronic	0.645	7	4	5
rs138689453	3	88186204	0.952882	rs9284814	CGGBP1:RP11-159G9.5	00:00:00	intronic	1.277	7	4	5
rs9836364	3	88186300	0.650367	rs9284814	CGGBP1:RP11-159G9.5	00:00:00	intronic	0.516	7	4	5
rs60377014	3	88187052	0.633876	rs9284814	CGGBP1:RP11-159G9.5	00:00:00	intronic	0.313	5	4	5
rs55744603	3	88187556	0.633876	rs9284814	CGGBP1:RP11-159G9.5	00:00:00	intronic	13.85	7	4	5
rs11456258	3	88187600	0.650367	rs9284814	CGGBP1:RP11-159G9.5	00:00:00	intronic	1.905	NA	4	5
rs9813894	3	88188420	0.650367	rs9284814	CGGBP1:ZNF654	00:00:00	UTR5	10.73	5	4	4
rs7653652	3	88189341	0.650367	rs9284814	CGGBP1:ZNF654	00:00:00	exonic	21	7	4	4
rs5850831	3	88190493	0.650367	rs9284814	CGGBP1:ZNF654	00:00:00	intronic	1.678	NA	4	5
rs7432826	3	88190768	0.952882	rs9284814	CGGBP1:ZNF654	00:00:00	intronic	13.55	6	2	5
rs7432838	3	88190809	0.633876	rs9284814	CGGBP1:ZNF654	00:00:00	UTR3	15.02	5	2	5
3:88191144:A:T	3	88191144	0.645571	rs9284814	CGGBP1:ZNF654	00:00:00	UTR3	13.25	NA	1	5
3:88191144:A:G	3	88191144	0.645571	rs9284814	CGGBP1:ZNF654	00:00:00	NA	13.36	NA	1	5
rs57873192	3	88191170	0.630943	rs9284814	CGGBP1:ZNF654	00:00:00	UTR3	1.699	NA	1	5
rs77096741	3	88191446	0.645571	rs9284814	CGGBP1:ZNF654	00:00:00	UTR3	8.265	NA	1	5
rs6551275	3	88192423	0.650367	rs9284814	CGGBP1:ZNF654	00:00:00	UTR3	16.7	7	4	5
rs6551276	3	88192484	0.952882	rs9284814	CGGBP1:ZNF654	00:00:00	UTR3	12.9	7	4	5
rs13074910	3	88193835	0.952882	rs9284814	CGGBP1	0	intronic	12.17	7	5	5
rs59757848	3	88194223	0.650367	rs9284814	CGGBP1	0	intronic	10.45	NA	5	5
rs6791133	3	88195487	0.650367	rs9284814	CGGBP1	0	intronic	11.62	7	5	5
rs9310077	3	88196644	0.650367	rs9284814	CGGBP1	0	intronic	2.704	1f	1	5
rs3890707	3	88196792	0.650367	rs9284814	CGGBP1	0	intronic	0.689	1f	1	5
rs7617691	3	88197331	0.650367	rs9284814	CGGBP1	0	intronic	2.277	7	1	5
rs9854138	3	88197988	0.650367	rs9284814	CGGBP1	0	intronic	5.553	5	1	7
rs6551277	3	88199179	0.646485	rs9284814	C3orf38	0	UTR5	15.4	4	1	1
rs6551278	3	88199298	0.650367	rs9284814	C3orf38	0	exonic	22.1	4	1	1
rs6551279	3	88201304	0.650367	rs9284814	C3orf38	0	intronic	0.234	6	1	5
rs7427704	3	88201514	0.650367	rs9284814	C3orf38	0	intronic	2.435	6	1	5
rs6551280	3	88201739	0.633876	rs9284814	C3orf38	0	intronic	0.024	7	1	5
rs7430158	3	88201849	0.650367	rs9284814	C3orf38	0	intronic	3.045	6	1	5
rs7431968	3	88202045	0.952882	rs9284814	C3orf38	0	intronic	0.867	6	2	5
rs9865703	3	88203576	0.650367	rs9284814	C3orf38	0	intronic	2.467	7	4	4
rs9865710	3	88203586	0.650367	rs9284814	C3orf38	0	intronic	0.465	6	4	4
rs9865578	3	88203627	0.650367	rs9284814	C3orf38	0	intronic	0.987	7	3	4
rs146009542	3	88204578	0.650367	rs9284814	C3orf38	0	intronic	0.25	NA	4	4
rs9815738	3	88204733	0.650367	rs9284814	C3orf38	0	intronic	0.064	6	4	4
rs9826925	3	88206392	0.952882	rs9284814	C3orf38	0	UTR3	6.754	7	3	4
rs6781333	3	88206531	0.650367	rs9284814	C3orf38	0	UTR3	1.059	7	3	4
rs6551281	3	88208201	0.952882	rs9284814	C3orf38	0	intergenic	0.194	6	4	5
rs6551282	3	88208591	0.650367	rs9284814	C3orf38	0	intergenic	0.161	7	4	5
rs5850835	3	88208623	0.640827	rs9284814	C3orf38	0	intergenic	1.241	NA	4	5
rs7429120	3	88209008	0.650367	rs9284814	C3orf38	0	intergenic	1.552	5	4	5
rs6805804	3	88210309	0.650367	rs9284814	C3orf38	0	intergenic	3.811	7	4	5
rs6805908	3	88210457	0.637729	rs9284814	C3orf38	0	intergenic	0.959	7	4	5
rs6795209	3	88210464	0.650367	rs9284814	C3orf38	0	intergenic	0.047	7	4	5
rs6785359	3	88210813	0.650367	rs9284814	C3orf38	0	intergenic	0.396	7	4	5
rs6551283	3	88211497	0.650367	rs9284814	C3orf38	0	intergenic	10.84	5	4	5
rs7433285	3	88212713	0.650367	rs9284814	C3orf38	0	intergenic	3.444	7	4	5
rs5850837	3	88212732	0.650367	rs9284814	C3orf38	0	intergenic	0.63	NA	4	5
rs6551284	3	88213317	0.650367	rs9284814	C3orf38	0	intergenic	4.762	NA	4	5
rs9865335	3	88214282	0.650367	rs9284814	C3orf38	0	intergenic	3.156	5	5	5
rs9814057	3	88214472	0.650367	rs9284814	C3orf38	0	intergenic	0.816	7	4	5
rs6419866	3	88215169	0.650367	rs9284814	C3orf38	0	intergenic	0.064	7	4	15
rs6419867	3	88216438	0.630943	rs9284814	C3orf38	0	intergenic	1.856	5	5	15
rs7628689	3	88216647	0.645571	rs9284814	C3orf38	0	intergenic	6.22	7	5	15
rs138970126	3	88217144	0.650367	rs9284814	C3orf38	0	intergenic	2.173	NA	5	15
rs7632123	3	88218072	0.650367	rs9284814	C3orf38	192	intergenic	3.854	7	5	15
rs7637431	3	88218787	0.633876	rs9284814	C3orf38	907	intergenic	0.106	7	5	15
rs6551285	3	88220039	0.650367	rs9284814	C3orf38	2159	intergenic	4.15	5	4	15
rs7641173	3	88220555	0.650367	rs9284814	C3orf38	2675	intergenic	5.756	7	4	15
rs6551286	3	88220847	0.650367	rs9284814	C3orf38	2967	intergenic	0.107	6	5	15
rs6551287	3	88221933	0.952882	rs9284814	C3orf38	4053	intergenic	3.204	7	5	15
rs6551288	3	88222017	0.650367	rs9284814	C3orf38	4137	intergenic	2.432	7	5	15
rs6551289	3	88222170	0.650367	rs9284814	C3orf38	4290	intergenic	3.014	6	5	15
rs4858934	3	88224304	0.952882	rs9284814	C3orf38	6424	intergenic	3.239	7	5	15
rs4858935	3	88224558	0.633876	rs9284814	C3orf38	6678	intergenic	3.322	7	5	15
rs4858936	3	88224747	0.650367	rs9284814	C3orf38	6867	intergenic	9.004	7	5	15
rs35911735	3	88225030	0.637729	rs9284814	C3orf38	7150	intergenic	0.737	NA	5	15
rs7620130	3	88225308	0.650367	rs9284814	C3orf38	7428	intergenic	1.011	7	5	15
rs6551291	3	88225540	0.650367	rs9284814	C3orf38	7660	intergenic	2.949	7	5	15
rs368653613	3	88226222	0.617185	rs9284814	C3orf38	8342	intergenic	0.36	NA	5	15
rs7430022	3	88226532	0.952882	rs9284814	C3orf38	8652	intergenic	2.674	7	5	15
rs57370887	3	88227764	0.650367	rs9284814	C3orf38	9884	intergenic	1.873	NA	5	15
rs35303916	3	88228064	0.645571	rs9284814	C3orf38	10184	intergenic	6.071	NA	5	15
rs7652528	3	88229042	0.659148	rs9284814	C3orf38	11162	intergenic	2.911	6	5	15
rs7650068	3	88229090	0.962232	rs9284814	C3orf38	11210	intergenic	0.349	6	5	15
rs11303780	3	88229592	0.644868	rs9284814	C3orf38	11712	intergenic	0.649	NA	5	15
rs4858937	3	88229722	0.659148	rs9284814	C3orf38	11842	intergenic	19.56	2b	5	15
rs71131561	3	88230027	0.639614	rs9284814	C3orf38	12147	intergenic	0.771	NA	5	15
rs12631689	3	88231405	0.659148	rs9284814	C3orf38	13525	intergenic	1.343	7	1	15
rs11925988	3	88231451	0.962232	rs9284814	C3orf38	13571	intergenic	0.173	7	1	15
rs13060704	3	88231488	0.659148	rs9284814	C3orf38	13608	intergenic	0.277	7	1	15
rs4859002	3	88231685	0.659148	rs9284814	C3orf38	13805	intergenic	1.359	7	5	15
rs7615585	3	88232427	0.659148	rs9284814	C3orf38	14547	intergenic	1.632	6	5	15
rs78376052	3	88232925	0.659148	rs9284814	C3orf38	15045	intergenic	1.248	7	5	15
rs6762453	3	88233982	0.659148	rs9284814	C3orf38	16102	intergenic	0.082	7	5	15
rs114739214	3	88234549	0.659148	rs9284814	C3orf38	16669	intergenic	0.795	7	5	15
rs111928773	3	88235257	0.642592	rs9284814	C3orf38	17377	intergenic	0.958	6	5	15
rs7643699	3	88235780	0.659148	rs9284814	C3orf38	17900	intergenic	1.487	6	5	15
rs145236422	3	88235905	0.659148	rs9284814	C3orf38	18025	intergenic	7.997	6	5	15
3:88236434:A:C	3	88236434	0.962232	rs9284814	C3orf38	18554	intergenic	1.521	5	5	15
rs13317261	3	88236491	0.659148	rs9284814	C3orf38	18611	intergenic	0.145	5	5	15
rs550505590	3	88237473	0.870299	rs9284814	C3orf38	19593	intergenic	0.475	NA	7	15
rs6551292	3	88237697	0.659148	rs9284814	C3orf38	19817	intergenic	0.459	5	1	15
rs11447888	3	88237915	0.621757	rs9284814	C3orf38	20035	intergenic	9.025	NA	1	15
rs554838469	3	88237915	0.621757	rs9284814	C3orf38	20035	NA	0.042	NA	1	15
rs6551293	3	88238295	0.659148	rs9284814	C3orf38	20415	intergenic	1.23	7	1	15
rs7428357	3	88239031	0.659148	rs9284814	C3orf38	21151	intergenic	0.819	5	2	15
rs5850846	3	88239603	0.659148	rs9284814	C3orf38	21723	intergenic	8.617	NA	7	15
rs9843550	3	88239891	0.659148	rs9284814	C3orf38	22011	intergenic	0.664	7	5	15
rs9848258	3	88240437	0.659148	rs9284814	C3orf38	22557	intergenic	1.123	5	5	15
rs9868310	3	88240752	0.659148	rs9284814	C3orf38	22872	intergenic	2.101	6	5	15
rs9849353	3	88241165	0.659148	rs9284814	C3orf38	23285	intergenic	0.232	4	5	15
rs9849248	3	88241274	0.659148	rs9284814	C3orf38	23394	intergenic	2.771	2c	5	15
rs13067183	3	88241914	0.659148	rs9284814	C3orf38	24034	intergenic	0.273	3a	1	15
rs6778708	3	88243996	0.642592	rs9284814	C3orf38	26116	intergenic	2.872	6	5	15
rs9809661	3	88244098	0.659148	rs9284814	C3orf38	26218	intergenic	5.773	6	5	15
rs9831230	3	88244329	0.659148	rs9284814	C3orf38	26449	intergenic	3.518	7	5	15
rs9868977	3	88244349	0.659148	rs9284814	C3orf38	26469	intergenic	8.866	6	5	15
rs5850848	3	88244619	0.626057	rs9284814	C3orf38	26739	intergenic	5.344	NA	5	15
rs4858938	3	88245161	0.659148	rs9284814	C3orf38	27281	intergenic	10.64	3a	5	15
rs9866843	3	88245805	0.659148	rs9284814	C3orf38	27925	intergenic	3.947	6	5	15
rs9809357	3	88245857	0.659148	rs9284814	C3orf38	27977	intergenic	0.792	6	5	15
rs9847322	3	88245858	0.659148	rs9284814	C3orf38	27978	intergenic	0.159	7	5	15
rs7431074	3	88245984	0.659148	rs9284814	C3orf38	28104	intergenic	0.262	7	5	15
rs9847355	3	88246013	0.659148	rs9284814	C3orf38	28133	intergenic	3.61	5	5	15
rs7427296	3	88246080	0.659148	rs9284814	C3orf38	28200	intergenic	0.103	5	5	15
rs7427335	3	88246204	0.659148	rs9284814	C3orf38	28324	intergenic	1.64	5	7	15
rs71131563	3	88247020	0.659148	rs9284814	C3orf38	29140	intergenic	1.839	NA	5	15
rs9876807	3	88247359	0.659148	rs9284814	C3orf38	29479	intergenic	0.23	5	5	15
rs4859003	3	88247645	0.962232	rs9284814	C3orf38	29765	intergenic	1.308	7	5	15
rs7620576	3	88247927	0.962232	rs9284814	C3orf38	30047	intergenic	0.052	7	5	15
rs6789561	3	88248094	0.659148	rs9284814	C3orf38	30214	intergenic	0.011	6	5	15
rs6419868	3	88248527	0.962232	rs9284814	C3orf38	30647	intergenic	3.463	6	5	15
rs12714702	3	88249922	0.639139	rs9284814	C3orf38	32042	intergenic	6.462	NA	5	15
rs4858939	3	88250125	0.962232	rs9284814	C3orf38	32245	intergenic	6.285	7	5	15
rs9873182	3	88250597	0.639139	rs9284814	C3orf38	32717	intergenic	9.153	6	5	15
rs7610494	3	88252023	0.962232	rs9284814	C3orf38	34143	intergenic	0.839	6	5	15
rs9841834	3	88252280	0.658242	rs9284814	C3orf38	34400	intergenic	1.749	6	5	15
rs6551294	3	88254008	0.658242	rs9284814	C3orf38	36128	intergenic	5.576	6	5	15
rs4858940	3	88254820	0.943263	rs9284814	C3orf38	36940	intergenic	0.366	1f	5	15
rs7432559	3	88257447	0.659148	rs9284814	C3orf38	39567	intergenic	5.762	7	5	15
rs4859004	3	88257676	0.659148	rs9284814	C3orf38	39796	intergenic	5.318	7	5	15
rs4859005	3	88257773	0.659148	rs9284814	C3orf38	39893	intergenic	7.5	6	5	15
rs7427047	3	88258450	0.659148	rs9284814	C3orf38	40570	intergenic	3.338	6	5	15
rs6805957	3	88258775	0.659148	rs9284814	C3orf38	40895	intergenic	1.121	5	5	15
rs6801046	3	88261216	0.659148	rs9284814	C3orf38	43336	intergenic	0.455	7	5	15
rs6771031	3	88262399	0.659148	rs9284814	C3orf38	44519	intergenic	8.359	7	5	15
rs6551295	3	88263247	0.94351	rs9284814	C3orf38	45367	intergenic	3.162	6	5	15
rs6419869	3	88263487	0.962232	rs9284814	C3orf38	45607	intergenic	11.77	6	5	15
rs10682060	3	88264225	0.981069	rs9284814	C3orf38	46345	intergenic	1.137	NA	5	15
rs7624215	3	88264569	0.981069	rs9284814	C3orf38	46689	intergenic	2.918	7	5	15
rs7432509	3	88265970	0.659148	rs9284814	C3orf38	48090	intergenic	1.276	6	5	15
rs9851777	3	88267467	0.981069	rs9284814	C3orf38	49587	intergenic	0.55	6	5	15
rs9856990	3	88268381	0.658242	rs9284814	C3orf38	50501	intergenic	0.284	1b	5	15
rs6785560	3	88269441	0.65351	rs9284814	C3orf38	51561	intergenic	0.232	5	5	15
rs6779883	3	88269913	0.652812	rs9284814	C3orf38	52033	intergenic	0.897	6	5	15
rs11278495	3	88269923	0.652812	rs9284814	C3orf38	52043	intergenic	1.011	NA	5	15
rs6551296	3	88270308	0.652812	rs9284814	C3orf38	52428	intergenic	4.283	6	5	15
rs6551297	3	88270363	0.652812	rs9284814	C3orf38	52483	intergenic	0.311	6	5	15
rs6551298	3	88270375	0.652812	rs9284814	C3orf38	52495	intergenic	1.395	7	5	15
rs28672845	3	88270627	0.634381	rs9284814	C3orf38	52747	intergenic	3.253	5	5	15
rs28694532	3	88270639	0.652812	rs9284814	C3orf38	52759	intergenic	0.193	5	5	15
rs139854763	3	88271517	0.894508	rs9284814	C3orf38	53637	intergenic	6.355	NA	5	15
rs9284814	3	88273071	1	rs9284814	C3orf38	55191	intergenic	0.237	6	5	15
rs7428883	3	128983853	0.902564	rs6763292	COPG1	0	intronic	1.342	7	4	4
rs6762578	3	128992047	0.89086	rs6763292	COPG1	0	intronic	2.201	7	4	4
rs6765930	3	129020778	0.902564	rs6763292	HMCES	0	intronic	2.33	5	4	4
rs4073154	3	129035485	0.902564	rs6763292	H1FX-AS1	0	ncRNA_intronic	11.62	NA	1	1
rs6790635	3	129041882	0.758583	rs6763292	H1FX-AS1	0	ncRNA_intronic	0.813	1f	4	5
rs9858960	3	129043025	1	rs6763292	H1FX-AS1:NUP210P3	00:00:00	ncRNA_exonic	2.91	4	4	15
rs10934881	3	129043582	0.987625	rs6763292	H1FX-AS1:NUP210P3	00:00:00	ncRNA_exonic	0.422	5	4	15
rs6763292	3	129044705	1	rs6763292	H1FX-AS1	0	ncRNA_exonic	3.657	5	4	15
rs13095008	3	129044900	1	rs6763292	H1FX-AS1	0	ncRNA_exonic	3.685	5	4	15
rs6801264	3	129045278	1	rs6763292	H1FX-AS1	209	downstream	2.383	5	2	15
rs6414316	3	129046881	1	rs6763292	H1FX-AS1	1812	intergenic	2.596	7	5	15
rs6439167	3	129050756	0.993814	rs6763292	RP13-685P2.8	2672	intergenic	1.179	5	5	15
rs6439168	3	129050943	0.993814	rs6763292	RP13-685P2.8	2485	intergenic	0.133	5	5	15
rs7374916	3	129052106	0.981633	rs6763292	RP13-685P2.8	1322	intergenic	2.131	7	5	15
rs7374922	3	129052190	0.981633	rs6763292	RP13-685P2.8	1238	intergenic	1.758	6	5	15
rs6799517	3	135792010	0.685415	rs9844666	PPP2R3A	0	intronic	1.294	7	5	5
rs28509770	3	135793657	0.685415	rs9844666	PPP2R3A	0	intronic	7.694	5	5	5
rs1403763	3	135796240	0.689607	rs9844666	PPP2R3A	0	intronic	7.813	7	5	5
rs13079205	3	135800693	0.74074	rs9844666	PPP2R3A	0	intronic	1.95	6	4	5
rs6799056	3	135802350	0.73635	rs9844666	PPP2R3A	0	intronic	3.397	6	4	15
rs6799320	3	135802439	0.74074	rs9844666	PPP2R3A	0	intronic	0.204	7	4	15
rs9834966	3	135808620	0.74074	rs9844666	PPP2R3A	0	intronic	15.19	7	4	5
rs9653930	3	135810314	0.74074	rs9844666	PPP2R3A	0	intronic	8.407	6	4	4
rs67589653	3	135811574	0.754105	rs9844666	PPP2R3A	0	intronic	2.23	6	1	5
rs10512990	3	135814627	0.754105	rs9844666	PPP2R3A	0	intronic	1.679	NA	4	5
rs9848926	3	135816302	0.732991	rs9844666	PPP2R3A	0	intronic	7.207	6	4	5
rs6793835	3	135819934	0.740569	rs9844666	PPP2R3A	0	intronic	0.509	6	4	5
rs9870122	3	135820265	0.73635	rs9844666	PPP2R3A	0	intronic	0.451	6	4	5
rs34864445	3	135822924	0.735597	rs9844666	PPP2R3A	0	intronic	0.349	6	4	5
rs6792630	3	135824901	0.756853	rs9844666	PPP2R3A	0	intronic	2.956	6	4	5
rs67109185	3	135827392	0.738876	rs9844666	PPP2R3A	0	intronic	0.602	6	4	5
rs12695644	3	135844938	0.738876	rs9844666	PPP2R3A	0	intronic	1.147	7	4	15
rs13082532	3	135846831	0.766048	rs9844666	PPP2R3A	0	intronic	5.37	7	5	15
rs12330335	3	135853532	0.74332	rs9844666	PPP2R3A	0	intronic	3.838	6	1	15
rs1393786	3	135854035	0.74332	rs9844666	PPP2R3A	0	intronic	9.216	1b	2	15
rs1393787	3	135854201	0.766048	rs9844666	PPP2R3A	0	intronic	11.85	1b	2	15
rs56332248	3	135854932	0.766048	rs9844666	PPP2R3A	0	intronic	0.938	6	4	5
rs9881400	3	135861666	0.766048	rs9844666	PPP2R3A	0	intronic	2.008	4	2	5
rs6767060	3	135867090	0.74332	rs9844666	PPP2R3A	356	downstream	0.873	7	4	5
rs34598343	3	135868369	0.766048	rs9844666	MSL2	0	UTR3	19.3	NA	4	5
rs28519617	3	135874930	0.74332	rs9844666	MSL2	0	intronic	3.914	5	2	5
rs28669017	3	135874932	0.74332	rs9844666	MSL2	0	intronic	0.215	5	2	5
rs13081671	3	135876549	0.738876	rs9844666	MSL2	0	intronic	1.34	6	5	5
rs10222451	3	135877413	0.74332	rs9844666	MSL2	0	intronic	0.029	6	5	5
rs534555153	3	135878371	0.654915	rs9844666	MSL2	0	intronic	0.461	NA	5	5
rs35352346	3	135881488	0.738876	rs9844666	MSL2	0	intronic	1.045	5	5	5
rs35168710	3	135884707	0.738876	rs9844666	MSL2	0	intronic	0.753	NA	5	5
rs13321220	3	135885205	0.74332	rs9844666	MSL2	0	intronic	2.896	5	2	5
rs150831369	3	135888054	0.749198	rs9844666	MSL2	0	intronic	1.989	NA	1	5
rs28535121	3	135892798	0.756853	rs9844666	MSL2	0	intronic	5.383	5	5	5
rs564882158	3	135894185	0.607901	rs9844666	MSL2	0	intronic	1.746	NA	5	5
rs142387669	3	135894720	0.732414	rs9844666	MSL2	0	intronic	4.872	NA	5	5
rs6786582	3	135898984	0.74332	rs9844666	MSL2	0	intronic	2.02	6	5	5
rs6439629	3	135901270	0.738876	rs9844666	MSL2	0	intronic	0.673	5	1	7
rs10571267	3	135904143	0.74332	rs9844666	MSL2	0	intronic	0.423	NA	5	5
rs13068210	3	135905546	0.74332	rs9844666	MSL2	0	intronic	2.275	5	2	7
rs6769762	3	135908178	0.756853	rs9844666	MSL2	0	intronic	1.421	5	2	5
rs377140738	3	135909384	0.686459	rs9844666	MSL2	0	intronic	2.051	NA	2	5
rs3884119	3	135924879	0.784524	rs9844666	RP11-463H24.1	121	upstream	2.186	NA	5	15
rs3905668	3	135931586	0.784524	rs9844666	RP11-463H24.1	6828	intergenic	4.248	NA	7	15
rs56398805	3	135932400	0.784524	rs9844666	RP11-463H24.1	7642	intergenic	7.932	4	7	15
rs35320690	3	135932494	0.788928	rs9844666	RP11-463H24.1	7736	intergenic	4.829	1f	7	15
rs73222243	3	135933746	0.788928	rs9844666	RP11-463H24.1	8988	intergenic	3.212	5	7	15
rs28631273	3	135934711	0.788928	rs9844666	RP11-463H24.1	9953	intergenic	4.606	6	14	15
rs9818740	3	135939586	0.802334	rs9844666	RP11-463H24.1	14828	intergenic	2.931	7	9	15
rs9839838	3	135943509	0.956651	rs9844666	RP11-463H24.1	18751	intergenic	0.511	6	9	15
rs9852075	3	135947144	0.927116	rs9844666	PCCB	22003	intergenic	2.197	6	14	15
rs75425154	3	135948395	0.938779	rs9844666	PCCB	20752	intergenic	2.855	7	14	15
rs34279700	3	135949236	0.968825	rs9844666	PCCB	19911	intergenic	2.486	6	14	15
rs6805316	3	135952112	0.938779	rs9844666	PCCB	17035	intergenic	6.701	6	14	15
rs9826454	3	135953220	0.932922	rs9844666	PCCB	15927	intergenic	5.58	6	13	15
rs116443932	3	135971750	0.928273	rs9844666	PCCB	0	intronic	0.422	6	5	5
rs9844666	3	135974216	1	rs9844666	PCCB	0	UTR5	2.706	2b	1	5
rs13072038	3	135978797	0.993736	rs9844666	PCCB	0	intronic	3.43	7	4	5
rs9872178	3	135986438	0.95727	rs9844666	PCCB	0	intronic	3.538	7	4	5
rs12695645	3	135990881	0.951372	rs9844666	PCCB	0	intronic	2.357	7	5	5
rs6796523	3	135998521	0.951372	rs9844666	PCCB	0	intronic	3.135	6	4	5
rs34031772	3	136018141	0.951372	rs9844666	PCCB	0	intronic	2.137	5	4	4
3:136026819:A:AAAT	3	136026819	0.932122	rs9844666	PCCB	0	intronic	2.521	NA	4	5
rs142093462	3	136026819	0.932122	rs9844666	PCCB	0	NA	2.295	NA	4	5
rs9866840	3	136029258	0.932122	rs9844666	PCCB	0	intronic	1.374	6	4	5
3:136032874:T:TCA	3	136032874	0.92623	rs9844666	PCCB	0	intronic	1.198	NA	4	5
rs151309282	3	136044232	0.962325	rs9844666	PCCB	0	intronic	7.687	NA	4	5
rs9813115	3	136063707	0.956078	rs9844666	STAG1	0	intronic	0.403	6	4	5
rs9832813	3	136065565	0.648406	rs9844666	STAG1	0	intronic	8.28	6	4	5
rs9870825	3	136065720	0.968561	rs9844666	STAG1	0	intronic	2.583	7	4	5
rs17200216	3	136067232	0.925815	rs9844666	STAG1	0	intronic	7.553	7	4	5
rs9837158	3	136073163	0.925815	rs9844666	STAG1	0	intronic	1.595	7	4	5
rs6770476	3	136073920	0.693592	rs9844666	STAG1	0	intronic	0.288	6	4	5
rs148034382	3	136092596	0.968561	rs9844666	STAG1	0	intronic	0.831	7	5	5
rs34324561	3	136101242	0.920359	rs9844666	STAG1	0	intronic	3.319	6	5	5
rs9880211	3	136107549	0.925815	rs9844666	STAG1	0	intronic	2.473	5	5	5
rs9810051	3	136108603	0.962325	rs9844666	STAG1	0	intronic	1.041	6	5	5
rs9820621	3	136110513	0.962325	rs9844666	STAG1	0	intronic	3.904	4	5	5
rs9818536	3	136115295	0.968561	rs9844666	STAG1	0	intronic	2.251	6	4	5
rs71943709	3	136126907	0.962325	rs9844666	STAG1	0	intronic	7.744	NA	4	5
rs34913797	3	136127570	0.968561	rs9844666	STAG1	0	intronic	1.263	7	4	5
rs28634226	3	136129882	0.925815	rs9844666	STAG1	0	intronic	0.967	7	4	5
rs144024289	3	136134855	0.771753	rs9844666	STAG1	0	intronic	1.17	NA	4	5
rs9841529	3	136137283	0.925815	rs9844666	STAG1	0	intronic	5.264	6	4	5
rs201512053	3	136138073	0.925815	rs9844666	STAG1	0	intronic	3.511	NA	4	5
rs199715785	3	136138079	0.925815	rs9844666	STAG1	0	intronic	0.778	NA	4	5
rs34282798	3	136143357	0.925815	rs9844666	STAG1	0	intronic	0.213	7	4	5
rs34757183	3	136143668	0.925815	rs9844666	STAG1	0	intronic	3.656	6	4	5
rs9812579	3	136151250	0.968561	rs9844666	STAG1	0	intronic	7.949	7	4	5
rs13316214	3	136158221	0.925815	rs9844666	STAG1	0	intronic	4.388	6	4	5
rs9823373	3	136167027	0.925815	rs9844666	STAG1	0	intronic	6.189	7	4	5
rs66694432	3	136170011	0.788751	rs9844666	STAG1	0	intronic	1.093	NA	4	5
rs1604793	3	136181070	0.968561	rs9844666	STAG1	0	intronic	10.14	6	4	5
rs34168675	3	136183106	0.925815	rs9844666	STAG1	0	intronic	4.752	6	4	5
rs35326900	3	136183253	0.925815	rs9844666	STAG1	0	intronic	2.008	6	4	5
rs112984570	3	136183275	0.913243	rs9844666	STAG1	0	intronic	0.553	NA	4	5
rs9810789	3	136186184	0.968561	rs9844666	STAG1	0	intronic	7.875	6	5	5
rs146430635	3	136188441	0.925815	rs9844666	STAG1	0	intronic	4.353	7	5	5
rs17298525	3	136193025	0.956078	rs9844666	STAG1	0	intronic	7.387	5	4	5
rs535516625	3	136203337	0.949831	rs9844666	STAG1	0	intronic	0.924	NA	5	5
rs28718456	3	136204006	0.925815	rs9844666	STAG1	0	intronic	0.783	7	4	5
rs17364492	3	136204437	0.925815	rs9844666	STAG1	0	intronic	3.287	6	4	5
rs6768743	3	136205007	0.925815	rs9844666	STAG1	0	intronic	9.549	6	4	5
rs13321721	3	136209550	0.968561	rs9844666	STAG1	0	intronic	7.564	6	4	5
rs9818056	3	136210074	0.925815	rs9844666	STAG1	0	intronic	0.25	5	4	5
rs67949818	3	136212978	0.956078	rs9844666	STAG1	0	intronic	1.801	7	4	5
rs377430350	3	136217107	0.7751	rs9844666	STAG1	0	intronic	1.874	NA	4	5
rs34473146	3	136221160	0.968561	rs9844666	STAG1	0	intronic	3.352	NA	4	5
rs34135127	3	136226498	0.968561	rs9844666	STAG1	0	intronic	1.635	7	4	5
rs35899944	3	136229057	0.925815	rs9844666	STAG1	0	intronic	5.272	6	4	5
rs9878078	3	136237573	0.925815	rs9844666	STAG1	0	intronic	0.063	5	4	5
rs13092193	3	136240366	0.925815	rs9844666	STAG1	0	intronic	1.743	7	4	15
rs6771002	3	136241028	0.925815	rs9844666	STAG1	0	intronic	6.12	4	4	15
rs6773949	3	136241536	0.925815	rs9844666	STAG1	0	intronic	2.761	7	5	15
rs144037973	3	136243569	0.925815	rs9844666	STAG1	0	intronic	1.366	NA	5	15
rs9828088	3	136247790	0.919918	rs9844666	STAG1	0	intronic	0.03	6	5	15
rs9869630	3	136248019	0.925815	rs9844666	STAG1	0	intronic	4.694	7	5	15
rs7612425	3	136250348	0.962325	rs9844666	STAG1	0	intronic	1.005	7	5	15
rs28811905	3	136252052	0.925815	rs9844666	STAG1	0	intronic	3.243	7	4	15
rs13096466	3	136255483	0.925815	rs9844666	STAG1	0	intronic	0.238	7	4	15
rs112443777	3	136256347	0.884958	rs9844666	STAG1	0	intronic	0.696	NA	4	15
rs9813691	3	136260722	0.956078	rs9844666	STAG1	0	intronic	6.104	7	4	15
rs13326151	3	136261744	0.968561	rs9844666	STAG1	0	intronic	0.518	6	5	15
rs12695649	3	136271916	0.925815	rs9844666	STAG1	0	intronic	0.523	7	5	5
rs71626005	3	136275411	0.925815	rs9844666	STAG1	0	intronic	0.05	NA	4	5
rs6774964	3	136275582	0.925815	rs9844666	STAG1	0	intronic	0.255	6	4	5
rs6775314	3	136275948	0.925815	rs9844666	STAG1	0	intronic	1.853	7	4	5
rs9857966	3	136279390	0.956078	rs9844666	STAG1	0	intronic	2.898	6	5	5
rs9883189	3	136289466	0.956078	rs9844666	STAG1	0	intronic	3.259	5	4	5
rs28641809	3	136290489	0.925815	rs9844666	STAG1	0	intronic	7.457	7	4	5
rs9839137	3	136304262	0.925815	rs9844666	STAG1	0	intronic	0.293	7	4	5
rs6806123	3	136305476	0.968561	rs9844666	STAG1	0	intronic	1.434	1f	4	5
rs77442224	3	136308138	0.95605	rs9844666	STAG1	0	intronic	2.662	6	4	5
rs13071220	3	136314119	0.925496	rs9844666	STAG1	0	intronic	1.874	5	4	5
rs71310215	3	136318360	0.805707	rs9844666	STAG1	0	intronic	1.582	NA	4	5
rs13319194	3	136319751	0.824743	rs9844666	STAG1	0	intronic	0.752	6	4	5
rs67145204	3	136328665	0.793325	rs9844666	STAG1	0	intronic	3.856	7	4	5
rs34804893	3	136339970	0.793325	rs9844666	STAG1	0	intronic	0.176	6	4	5
rs9820717	3	136346613	0.793325	rs9844666	STAG1	0	intronic	8.267	7	4	5
rs9847427	3	136351550	0.837754	rs9844666	STAG1	0	intronic	1.638	4	1	5
rs71336069	3	136351866	0.925815	rs9844666	STAG1	0	intronic	0.038	2b	2	15
rs13434116	3	136353074	0.962304	rs9844666	STAG1	0	intronic	0.903	6	5	15
rs28750366	3	136361055	0.925815	rs9844666	STAG1	0	intronic	0.756	6	5	15
rs4038586	3	136363291	0.925815	rs9844666	STAG1	0	intronic	16.64	4	5	15
3:136364850:C:G	3	136364850	0.793325	rs9844666	STAG1	0	intronic	4.085	4	2	15
rs6767889	3	136365455	0.925815	rs9844666	STAG1	0	intronic	3.631	7	5	15
rs67382287	3	136380459	0.824743	rs9844666	STAG1	0	intronic	0.335	6	5	15
rs35428413	3	136380698	0.793325	rs9844666	STAG1	0	intronic	3.214	6	5	15
rs35304385	3	136386253	0.919918	rs9844666	STAG1	0	intronic	0.443	5	5	5
rs9881831	3	136389718	0.837754	rs9844666	STAG1	0	intronic	1.495	5	4	5
rs28877020	3	136395716	0.956078	rs9844666	STAG1	0	intronic	2.876	6	5	15
rs369783763	3	136401288	0.956104	rs9844666	STAG1	0	intronic	0.265	NA	5	15
rs138308841	3	136401288	0.956104	rs9844666	STAG1	0	NA	0.033	6	5	15
rs9857833	3	136404467	0.925815	rs9844666	STAG1	0	intronic	0.443	7	5	15
rs28472992	3	136406708	0.968561	rs9844666	STAG1	0	intronic	9.777	6	5	15
rs73230043	3	136407159	0.925815	rs9844666	STAG1	0	intronic	0.1	3a	5	15
rs13433688	3	136409171	0.793325	rs9844666	STAG1	0	intronic	0.64	7	5	15
rs144743227	3	136415539	0.837754	rs9844666	STAG1	0	intronic	1.702	NA	5	15
rs13100192	3	136421291	0.793325	rs9844666	STAG1	0	intronic	0.224	7	5	15
rs34610413	3	136428567	0.925815	rs9844666	STAG1	0	intronic	1.416	NA	5	15
rs9809267	3	136429904	0.772367	rs9844666	STAG1	0	intronic	0.943	6	5	5
rs9809269	3	136429906	0.907094	rs9844666	STAG1	0	intronic	0.154	6	5	5
rs9875770	3	136432324	0.925815	rs9844666	STAG1	0	intronic	4.476	7	2	5
rs75685279	3	136434833	0.782092	rs9844666	STAG1	0	intronic	6.37	6	5	5
rs192049058	3	136442384	0.793325	rs9844666	STAG1	0	intronic	1.779	5	5	5
rs9289513	3	136451746	0.799486	rs9844666	STAG1	0	intronic	0.552	6	5	5
rs9838884	3	136455704	0.837754	rs9844666	STAG1:RP11-102M11.1	00:00:00	ncRNA_exonic	7.051	7	2	5
rs13062352	3	136464762	0.793325	rs9844666	STAG1	0	intronic	10.4	7	2	5
rs140048840	3	136465679	0.793325	rs9844666	STAG1	0	intronic	2.063	7	5	5
rs35100027	3	136467561	0.793325	rs9844666	STAG1	0	intronic	1.469	6	5	5
rs200664882	3	136468759	0.837754	rs9844666	STAG1	0	intronic	0.945	NA	1	7
rs9845862	3	136472573	0.793325	rs9844666	RP11-102M11.2	0	ncRNA_exonic	11.56	4	1	2
rs9873536	3	136474267	0.837754	rs9844666	RP11-102M11.2	0	ncRNA_exonic	0.666	7	5	15
rs9813376	3	136475426	0.824743	rs9844666	RP11-102M11.2	803	downstream	0.11	6	5	15
rs13314357	3	136487559	0.793325	rs9844666	RP11-102M11.2	12936	intergenic	0.572	6	15	15
rs34564818	3	136487727	0.793325	rs9844666	RP11-102M11.2	13104	intergenic	7.454	7	15	15
rs9819856	3	136492149	0.793325	rs9844666	RP11-102M11.2	17526	intergenic	1.146	5	5	15
rs36109616	3	136492403	0.787224	rs9844666	RP11-102M11.2	17780	intergenic	5.333	5	5	15
rs35198484	3	136492637	0.787224	rs9844666	RP11-102M11.2	18014	intergenic	1.417	7	5	15
rs9289514	3	136493203	0.787224	rs9844666	RP11-102M11.2	18580	intergenic	5.072	7	9	15
rs12171317	3	136493661	0.837754	rs9844666	RP11-102M11.2	19038	intergenic	1.687	7	15	15
3:136494128:A:G	3	136494128	0.837754	rs9844666	RP11-102M11.2	19505	intergenic	3.495	6	9	15
rs79876804	3	136494150	0.787224	rs9844666	RP11-102M11.2	19527	intergenic	0.423	5	9	15
rs75901823	3	136494151	0.787224	rs9844666	RP11-102M11.2	19528	intergenic	0.405	5	9	15
rs35716521	3	136494670	0.793325	rs9844666	RP11-102M11.2	20047	intergenic	1.44	7	15	15
rs71336080	3	136496070	0.793325	rs9844666	RP11-102M11.2	21447	intergenic	2.23	7	5	15
rs35210994	3	136496136	0.793325	rs9844666	RP11-102M11.2	21513	intergenic	10.64	7	5	15
rs17365792	3	136497392	0.793325	rs9844666	RP11-102M11.2	22769	intergenic	9.045	6	5	15
rs1872239	3	136503911	0.793325	rs9844666	RP11-731C17.1	23481	intergenic	3.252	NA	5	15
rs66509730	3	136504258	0.787224	rs9844666	RP11-731C17.1	23134	intergenic	1.809	5	5	15
rs35422852	3	136505915	0.787224	rs9844666	RP11-731C17.1	21477	intergenic	7.015	2b	1	7
rs35880395	3	136507090	0.793325	rs9844666	RP11-731C17.1	20302	intergenic	8.472	5	5	15
rs71304272	3	136507637	0.749971	rs9844666	RP11-731C17.1	19755	intergenic	1.13	NA	5	15
rs36177165	3	136508281	0.793325	rs9844666	RP11-731C17.1	19111	intergenic	1.155	7	5	15
rs9865995	3	136513350	0.793325	rs9844666	RP11-731C17.1	14042	intergenic	5.979	5	5	15
rs9871184	3	136514310	0.793325	rs9844666	RP11-731C17.1	13082	intergenic	2.64	1f	5	15
rs115050567	3	136515659	0.787224	rs9844666	RP11-731C17.1	11733	intergenic	7.25	7	5	15
rs9858560	3	136517154	0.793325	rs9844666	RP11-731C17.1	10238	intergenic	4.683	6	5	15
rs13433683	3	136518670	0.781623	rs9844666	RP11-731C17.1	8722	intergenic	10.8	7	5	15
rs2176269	3	136519732	0.781623	rs9844666	RP11-731C17.1	7660	intergenic	0.004	NA	5	15
rs148911075	3	136521165	0.787726	rs9844666	RP11-731C17.1	6227	intergenic	4.451	NA	2	15
rs9809988	3	136522221	0.919545	rs9844666	RP11-731C17.1	5171	intergenic	1.974	7	5	15
rs35096613	3	136531250	0.919545	rs9844666	RP11-731C17.1	2784	intergenic	0.049	6	5	15
rs9850364	3	136531655	0.913645	rs9844666	RP11-731C17.1	3189	intergenic	10.16	6	5	15
rs9860879	3	136533548	0.919545	rs9844666	SLC35G2	3940	intergenic	3.585	6	5	15
rs9828976	3	136536835	0.913645	rs9844666	SLC35G2	653	intergenic	5.331	6	1	15
rs13080786	3	136543708	0.956125	rs9844666	SLC35G2	0	intronic	3.899	6	5	15
rs73230099	3	136552627	0.949961	rs9844666	SLC35G2	0	intronic	2.55	5	5	15
rs73231903	3	136561625	0.94362	rs9844666	SLC35G2:RP11-85F14.5	00:00:00	ncRNA_intronic	4.049	5	4	5
rs1052620	3	136574521	0.956125	rs9844666	SLC35G2:RP11-85F14.5	00:00:00	exonic	16.5	6	4	5
rs9867325	3	136618909	0.956125	rs9844666	NCK1:RP11-85F14.1	00:00:00	ncRNA_exonic	4.208	4	2	5
rs9840500	3	136621338	0.956125	rs9844666	NCK1	0	intronic	3.719	7	5	15
rs9879531	3	136638975	0.907408	rs9844666	NCK1	0	intronic	8.036	3a	2	5
rs9877089	3	136656593	0.777479	rs9844666	NCK1	0	intronic	4.587	5	5	5
rs13099657	3	136752590	0.607592	rs9844666	IL20RB	22662	intergenic	3.631	1f	5	14
rs798727	4	1685137	0.890671	rs11732213	FAM53A	0	intronic	6.306	1b	1	2
rs798726	4	1685211	0.912462	rs11732213	FAM53A:Y_RNA	00:00:00	ncRNA_exonic	6.929	NA	1	2
rs3134867	4	1685979	0.895423	rs11732213	FAM53A	0	UTR5	7.965	NA	1	1
rs811316	4	1689377	0.923732	rs11732213	FAM53A	3347	intergenic	4.026	1f	5	5
rs34057919	4	1692545	0.98223	rs11732213	SLBP	1981	intergenic	0.902	NA	4	4
rs798718	4	1694185	0.965392	rs11732213	SLBP	341	downstream	1.663	6	4	4
rs798719	4	1698183	0.98223	rs11732213	SLBP	0	intronic	0.379	5	4	4
rs57063368	4	1700137	0.670886	rs11732213	SLBP	0	intronic	1.871	NA	4	4
rs11732213	4	1704244	1	rs11732213	SLBP	0	intronic	2.879	7	4	4
rs798724	4	1704643	0.971297	rs11732213	SLBP	0	intronic	0.349	5	4	4
rs373160997	4	1704977	0.976318	rs11732213	SLBP	0	intronic	1.858	NA	4	4
rs199732641	4	1704983	0.976318	rs11732213	SLBP	0	intronic	1.595	NA	4	4
rs798756	4	1707447	0.988179	rs11732213	SLBP	0	intronic	12.28	6	4	4
rs798740	4	1709462	0.971297	rs11732213	SLBP	0	intronic	1.972	7	4	5
rs798741	4	1712413	0.965392	rs11732213	SLBP	0	intronic	4.392	1d	1	7
rs2187605	4	1713224	0.752357	rs11732213	SLBP	0	intronic	6.354	NA	1	1
rs812821	4	1714161	0.958606	rs11732213	SLBP	0	UTR5	10.92	4	1	1
rs798744	4	1714684	0.95281	rs11732213	RP11-572O17.1	0	ncRNA_exonic	5.18	1b	1	1
rs798746	4	1715578	0.95281	rs11732213	RP11-572O17.1	228	downstream	3.239	7	1	7
rs2236786	4	1719294	0.964779	rs11732213	TMEM129	0	exonic	12.63	NA	3	4
rs798751	4	1719572	0.935951	rs11732213	TMEM129	0	intronic	3.633	4	3	4
rs798754	4	1720757	0.935951	rs11732213	TMEM129	0	UTR3	6.764	1f	2	5
rs798755	4	1720824	0.930234	rs11732213	TMEM129	0	UTR3	0.322	5	1	5
rs143501528	4	1723105	0.817824	rs11732213	TMEM129	19	upstream	10.89	NA	1	1
rs3134866	4	1723265	0.935951	rs11732213	TACC3	0	UTR5	9.11	NA	1	1
rs3134865	4	1723279	0.935951	rs11732213	TACC3	0	UTR5	6.034	NA	1	1
rs1374469	4	1724799	0.95281	rs11732213	TACC3	0	intronic	4.788	4	1	2
rs3099555	4	1725651	0.930234	rs11732213	TACC3	0	intronic	1.031	1f	1	5
rs1665362	4	1726367	0.930234	rs11732213	TACC3	0	intronic	1.784	7	1	5
rs1665363	4	1726818	0.94705	rs11732213	TACC3	0	intronic	3.153	6	2	5
rs1665364	4	1727206	0.935951	rs11732213	TACC3	0	intronic	4.241	1f	2	5
rs1665366	4	1728381	0.95281	rs11732213	TACC3	0	intronic	0.748	1b	2	6
rs798762	4	1731150	0.935951	rs11732213	TACC3	0	intronic	3.979	5	3	4
rs798764	4	1731653	0.94705	rs11732213	TACC3	0	intronic	5.786	1a	3	5
rs146419121	4	1732573	0.947542	rs11732213	TACC3	0	intronic	4.548	NA	4	4
rs798765	4	1733487	0.930234	rs11732213	TACC3	0	intronic	0.193	6	4	4
rs798766	4	1734239	0.94705	rs11732213	TACC3	0	intronic	0.556	1f	4	4
rs798767	4	1734281	0.94705	rs11732213	TACC3	0	intronic	3.117	5	4	4
rs34974184	4	1735243	0.94113	rs11732213	TACC3	0	intronic	1.661	NA	4	4
rs55895920	4	1735930	0.95281	rs11732213	TACC3	0	intronic	1.515	6	4	4
rs3752749	4	1737262	0.94705	rs11732213	TACC3	0	intronic	0.557	1f	4	4
rs34859791	4	1737404	0.930234	rs11732213	TACC3	0	intronic	2.533	NA	3	4
rs11729657	4	1737585	0.930234	rs11732213	TACC3	0	intronic	0.627	2b	3	4
rs7662657	4	1738050	0.918861	rs11732213	TACC3	0	intronic	1.333	6	4	4
rs2305188	4	1739592	0.930234	rs11732213	TACC3	0	intronic	4.025	5	4	8
rs13123646	4	1740539	0.930234	rs11732213	TACC3	0	intronic	2.674	3a	4	8
rs4865463	4	1742400	0.924526	rs11732213	TACC3:AC016773.1	00:00:00	ncRNA_exonic	2.321	1f	3	4
rs2166580	4	1743169	0.95281	rs11732213	TACC3:AC016773.1	00:00:00	ncRNA_exonic	1.773	5	4	4
rs7682402	4	1743343	0.95281	rs11732213	TACC3:AC016773.1	00:00:00	ncRNA_exonic	0.852	5	4	4
rs12511923	4	1745152	0.95903	rs11732213	TACC3	0	intronic	1.363	6	4	5
rs4865467	4	1745500	0.924552	rs11732213	TACC3	0	intronic	0.449	5	4	4
rs28521716	4	1745751	0.94705	rs11732213	TACC3	0	intronic	0.564	5	4	4
rs8389	4	1746844	0.935951	rs11732213	TACC3	0	UTR3	0.947	5	4	5
rs4507432	4	1748200	0.847008	rs11732213	TACC3	1301	intergenic	1.666	2b	2	5
rs11724531	4	1753424	0.900749	rs11732213	TACC3	6525	intergenic	6.145	5	2	5
rs744658	4	1755074	0.902123	rs11732213	TACC3	8175	intergenic	1.195	4	2	15
rs13142863	4	1755549	0.906465	rs11732213	TACC3	8650	intergenic	5.417	4	2	15
rs13112415	4	1756167	0.881182	rs11732213	TACC3	9268	intergenic	0.611	4	2	15
rs4600980	4	1757235	0.929225	rs11732213	TACC3	10336	intergenic	0.276	2c	5	15
rs4535386	4	1757555	0.881182	rs11732213	TACC3	10656	intergenic	0.333	2b	5	15
rs2896518	4	1757559	0.912699	rs11732213	TACC3	10660	intergenic	3.213	NA	5	15
rs6835540	4	1758083	0.880049	rs11732213	TACC3	11184	intergenic	0.15	4	5	15
rs536692554	4	1758083	0.880049	rs11732213	TACC3	11184	NA	NA	NA	5	15
rs6851211	4	1758087	0.881182	rs11732213	TACC3	11188	intergenic	0.334	4	5	15
rs13126073	4	1758522	0.881182	rs11732213	TACC3	11623	intergenic	0.685	5	5	15
rs11931099	4	1758543	0.886523	rs11732213	TACC3	11644	intergenic	0.913	5	5	15
rs28482056	4	1758754	0.87588	rs11732213	TACC3	11855	intergenic	5.736	5	5	15
rs36115165	4	1758760	0.87588	rs11732213	TACC3	11861	intergenic	2.414	NA	5	15
rs28699509	4	1758949	0.901289	rs11732213	TACC3	12050	intergenic	1.05	5	5	15
rs1867930	4	1759974	0.73588	rs11732213	TACC3	13075	intergenic	0.983	NA	2	15
rs3073265	4	1760827	0.884437	rs11732213	TACC3	13928	intergenic	1.61	NA	2	15
rs1530586	4	1760927	0.884437	rs11732213	TACC3	14028	intergenic	5.975	NA	2	15
rs13110202	4	1761205	0.783089	rs11732213	TACC3	14306	intergenic	4.505	5	2	15
rs13131466	4	1761543	0.787793	rs11732213	TACC3	14644	intergenic	1.956	2b	2	15
rs732754	4	1762287	0.873216	rs11732213	TACC3	15388	intergenic	1.134	5	5	15
rs34732572	4	1762306	0.873216	rs11732213	TACC3	15407	intergenic	18.02	NA	5	15
rs201273127	4	1763166	0.626725	rs11732213	TACC3	16267	intergenic	0.003	5	5	14
rs59163323	4	1763318	0.838737	rs11732213	TACC3	16419	intergenic	1.88	5	5	14
rs57840661	4	1763393	0.722654	rs11732213	TACC3	16494	intergenic	1.09	5	5	14
[truncated: 4,844 more rows]

## Sheet: SD4
Supplementary Data 4: Catalogue of previously reported GWAS associations from the NCBI database for self-reported walking pace genomic loci
Lead SNP	CHR	BP	SNP	PMID	Trait	Neasest Gene	Context	P-value	Platform
rs2297600	1	32178489	rs4949465	30595370	Smoking status	COL16A1 - ADGRB2	intergenic_variant	3e-08	NR [~ 8900000] (imputed)
rs2297600	1	32178489	rs4949465	30643258	Smoking status (ever vs never smokers)	COL16A1 - ADGRB2	intergenic_variant	4e-10	Affymetrix [11514654] (imputed)
rs2297600	1	32195819	rs1889571	30643251	Smoking initiation (ever regular vs never regular)	ADGRB2	intron_variant	4e-09	NR [~ 10000000] (imputed)
rs2297600	1	32195819	rs1889571	30643251	Smoking initiation (ever regular vs never regular) (MTAG)	ADGRB2	intron_variant	7e-13	NR [9732723] (imputed)
rs2297600	1	32199099	rs10798888	30038396	Educational attainment (years of education)	ADGRB2	intron_variant	5e-14	Affymetrix, Illumina [10000000] (imputed)
rs2297600	1	32199099	rs10798888	30038396	Educational attainment (MTAG)	ADGRB2	intron_variant	9e-14	Affymetrix, Illumina [7100000] (imputed)
rs2297600	1	32204683	rs2050256	30038396	Highest math class taken (MTAG)	ADGRB2	non_coding_transcript_exon_variant	4e-08	Affymetrix, Illumina [7100000] (imputed)
rs2297600	1	32207990	rs12739999	30595370	Educational attainment (years of education)	ADGRB2	intron_variant	1e-08	NR [~ 8900000] (imputed)
rs2297600	1	32207990	rs12739999	30643251	Age of smoking initiation (MTAG)	ADGRB2	intron_variant	6e-09	NR [9732723] (imputed)
rs2297600	1	32221913	rs4949223	30038396	Educational attainment (years of education)	ADGRB2	synonymous_variant	1e-08	Affymetrix, Illumina [10000000] (imputed)
rs113825410	1	39731550	rs4660214	27082954	Peripheral arterial disease (traffic-related air pollution interaction)	MACF1	intron_variant	1e-06	Illumina [905956]
rs113825410	1	39797055	rs16826069	29632382	Type 2 diabetes	MACF1	missense_variant	9e-11	Affymetrix, Illumina [247470]
rs113825410	1	39797055	rs16826069	29632382	Type 2 diabetes (adjusted for BMI)	MACF1	missense_variant	7e-09	Affymetrix, Illumina [247470]
rs113825410	1	39797055	rs16826069	29632382	Type 2 diabetes (adjusted for BMI)	MACF1	missense_variant	9e-09	Affymetrix, Illumina [247470]
rs113825410	1	39835817	rs2296172	28334899	HDL cholesterol levels	MACF1	missense_variant	2e-19	Affymetrix, Illumina [~ 1900000] (imputed)
rs113825410	1	39835817	rs2296172	27082954	Peripheral arterial disease (traffic-related air pollution interaction)	MACF1	missense_variant	1e-06	Illumina [905956]
rs113825410	1	39835817	rs2296172	28869590	Type 2 diabetes	MACF1	missense_variant	3e-06	Affymetrix, Illumina [NR] (imputed)
rs113825410	1	39835817	rs2296172	28869590	Type 2 diabetes	MACF1	missense_variant	6e-07	Affymetrix, Illumina [NR] (imputed)
rs113825410	1	39835817	rs2296172	30108127	Body mass index	MACF1	missense_variant	1e-06	Affymetrix [at least 28613428] (imputed)
rs113825410	1	39835817	rs2296172	29632382	Type 2 diabetes	MACF1	missense_variant	7e-16	Affymetrix, Illumina [247470]
rs113825410	1	39913351	rs2296173	30054458	Type 2 diabetes	MACF1	intron_variant	8e-14	NR [5035015] (imputed)
rs113825410	1	39953467	rs61779328	30108127	Body mass index	MACF1 - BMP8A	intergenic_variant	2e-07	Affymetrix [at least 28613428] (imputed)
rs113825410	1	39995074	rs755249	27082954	Peripheral arterial disease (traffic-related air pollution interaction)	PPIEL	intron_variant	2e-08	Illumina [905956]
rs113825410	1	39995074	rs755249	28957414	Red cell distribution width	PPIEL	intron_variant	4e-14	Affymetrix [16832071] (imputed)
rs113825410	1	39995074	rs755249	30804560	FEV1	PPIEL	intron_variant	2e-13	Affymetrix [19819130] (imputed)
rs113825410	1	39995074	rs755249	30804560	Lung function (FEV1/FVC)	PPIEL	intron_variant	1e-17	Affymetrix [19819130] (imputed)
rs113825410	1	39995074	rs755249	30804560	Peak expiratory flow	PPIEL	intron_variant	5e-13	Affymetrix [19819130] (imputed)
rs113825410	1	40003410	rs72663520	30275531	Triglycerides	PPIEL	intron_variant	3e-10	Affymetrix [up to 31400000] (imputed)
rs113825410	1	40018509	rs4660808	27286809	C-reactive protein levels or triglyceride levels (pleiotropy)	PPIEL	intron_variant	2e-13	NR [25015711] (imputed)
rs113825410	1	40022777	rs17264866	29507422	High density lipoprotein cholesterol levels	PPIEL	intron_variant	1e-15	Affymetrix [at least 7091467] (imputed)
rs113825410	1	40022777	rs17264866	29507422	High density lipoprotein cholesterol levels	PPIEL	intron_variant	9e-19	Affymetrix [at least 7091467] (imputed)
rs113825410	1	40028180	rs4660293	20686565	HDL cholesterol	PABPC4	non_coding_transcript_exon_variant	4e-10	Affymetrix, Illumina, Perlegen [~ 2600000] (imputed)
rs113825410	1	40028180	rs4660293	24097068	HDL cholesterol	PABPC4	non_coding_transcript_exon_variant	3e-18	NR [NR] (imputed)
rs113825410	1	40028180	rs4660293	27286809	C-reactive protein levels or HDL-cholesterol levels (pleiotropy)	PABPC4	non_coding_transcript_exon_variant	3e-15	NR [2501543] (imputed)
rs113825410	1	40028180	rs4660293	29615537	High density lipoprotein cholesterol levels	PABPC4	non_coding_transcript_exon_variant	1e-06	Affymetrix, Illumina [~ 2500000] (imputed)
rs113825410	1	40028180	rs4660293	27618448	Diastolic blood pressure	PABPC4	non_coding_transcript_exon_variant	9e-07	Illumina [247039]
rs113825410	1	40028180	rs4660293	27618448	Mean arterial pressure	PABPC4	non_coding_transcript_exon_variant	9e-08	Illumina [247039]
rs113825410	1	40028180	rs4660293	29507422	High density lipoprotein cholesterol levels	PABPC4	non_coding_transcript_exon_variant	1e-15	Affymetrix [at least 7091467] (imputed)
rs113825410	1	40028180	rs4660293	29507422	High density lipoprotein cholesterol levels	PABPC4	non_coding_transcript_exon_variant	9e-19	Affymetrix [at least 7091467] (imputed)
rs113825410	1	40035686	rs17513135	28166213	Lung function (FEV1/FVC)	PABPC4, PABPC4-AS1	intron_variant	2e-16	Affymetrix [27624732] (imputed)
rs113825410	1	40035686	rs17513135	30595370	Type 2 diabetes	PABPC4, PABPC4-AS1	intron_variant	4e-11	NR [~ 8900000] (imputed)
rs113825410	1	40035686	rs17513135	29507422	High density lipoprotein cholesterol levels	PABPC4, PABPC4-AS1	intron_variant	1e-16	Affymetrix [at least 7091467] (imputed)
rs113825410	1	40035686	rs17513135	29507422	High density lipoprotein cholesterol levels	PABPC4, PABPC4-AS1	intron_variant	2e-20	Affymetrix [at least 7091467] (imputed)
rs113825410	1	40035928	rs3768321	27189021	Type 2 diabetes	PABPC4-AS1, PABPC4	intron_variant	2e-09	NR [at least 8497425] (imputed)
rs113825410	1	40035928	rs3768321	27863252	Red cell distribution width	PABPC4-AS1, PABPC4	intron_variant	2e-16	Affymetrix [~ 2500000] (imputed)
rs113825410	1	40035928	rs3768321	29358691	Type 2 diabetes	PABPC4-AS1, PABPC4	intron_variant	9e-09	Affymetrix, Illumina [~ 13000000] (imputed)
rs113825410	1	40035928	rs3768321	30275531	HDL cholesterol	PABPC4-AS1, PABPC4	intron_variant	1e-36	Affymetrix [up to 31400000] (imputed)
rs113825410	1	40035928	rs3768321	30595370	Mean corpuscular hemoglobin	PABPC4-AS1, PABPC4	intron_variant	3e-46	NR [~ 8900000] (imputed)
rs113825410	1	40035928	rs3768321	30595370	Red cell distribution width	PABPC4-AS1, PABPC4	intron_variant	2e-42	NR [~ 8900000] (imputed)
rs113825410	1	40035928	rs3768321	30670697	HDL cholesterol x physical activity interaction (2df test)	PABPC4-AS1, PABPC4	intron_variant	2e-15	Affymetrix, Illumina [at least 2500000] (imputed)
rs113825410	1	40036847	rs2293476	30595370	Lung function (FEV1/FVC)	PABPC4, PABPC4-AS1	3_prime_UTR_variant	4e-20	NR [~ 8900000] (imputed)
rs113825410	1	40036847	rs2293476	30388399	C-reactive protein levels	PABPC4, PABPC4-AS1	3_prime_UTR_variant	3e-14	Affymetrix, Illumina, Perlegen [10019203] (imputed)
rs113825410	1	40036847	rs2293476	30388399	C-reactive protein levels	PABPC4, PABPC4-AS1	3_prime_UTR_variant	8e-13	Affymetrix, Illumina, Perlegen [2437193] (imputed)
rs113825410	1	40037354	rs41264487	29403010	Mean corpuscular hemoglobin	PABPC4-AS1, PABPC4	synonymous_variant	5e-08	Illumina [6108953] (imputed)
rs113825410	1	40045300	rs61781370	30940143	Chronic obstructive pulmonary disease or high blood pressure (pleiotropy)	PABPC4 - HEYL	intergenic_variant	7e-09	Affymetrix [up to 7325140] (imputed)
rs113825410	1	40060025	rs76841360	30804561	Chronic obstructive pulmonary disease	PABPC4 - HEYL	intergenic_variant	5e-10	Affymetrix, Illumina [6224355] (imputed)
rs113825410	1	40064961	rs12037222	21300955	C-reactive protein levels	PABPC4 - HEYL	regulatory_region_variant	6e-11	Affymetrix, Illumina [~ 2500000] (imputed)
rs11548200	1	156223056	rs75854315	30595370	Red cell distribution width	SMG5	intron_variant	4e-12	NR [~ 8900000] (imputed)
rs6674490	1	185067805	rs2057222	30595370	White blood cell count	RNF2	intron_variant	2e-11	NR [~ 8900000] (imputed)
rs6674490	1	185110367	rs6424971	29691431	Hand grip strength	TRMT1L	intron_variant	3e-08	Affymetrix [15275733] (imputed)
rs12127073	1	243533273	rs12042959	30595370	Body mass index	SDCCAG8, SDCCAG8	intron_variant	4e-08	NR [~ 8900000] (imputed)
rs1531133	2	46826026	rs17818399	20966902	Height	PIGF	intron_variant	3e-07	Affymetrix [2073674] (imputed)
rs1531133	2	46863872	rs6544906	30696823	Chronotype	CRIPT - AC020604.1	intergenic_variant	6e-10	Affymetrix [11880941] (imputed)
rs13005495	2	60119744	rs6545765	30643251	Smoking initiation (ever regular vs never regular) (MTAG)	AC007100.1	intron_variant	8e-14	NR [9732723] (imputed)
rs13005495	2	60136176	rs4671357	30595370	Smoking status	AC007100.1	intron_variant	2e-10	NR [~ 8900000] (imputed)
rs13005495	2	60139524	rs1863161	30643258	Smoking status (ever vs never smokers)	AC007100.1	intron_variant	2e-09	Affymetrix [11514654] (imputed)
rs13005495	2	60139524	rs1863161	30643251	Smoking initiation (ever regular vs never regular)	AC007100.1	intron_variant	2e-09	NR [~ 10000000] (imputed)
rs13005495	2	60163127	rs10490064	30643258	Number of sexual partners	AC007100.1	intron_variant	9e-11	Affymetrix [11515109] (imputed)
rs13005495	2	60163127	rs10490064	30643251	Age of smoking initiation (MTAG)	AC007100.1	intron_variant	6e-14	NR [9732723] (imputed)
rs13005495	2	60167527	rs12621229	30643258	Risk-taking tendency (4-domain principal component model)	AC007100.1	intron_variant	2e-08	Affymetrix [~ 11515000] (imputed)
rs13005495	2	60175475	rs1025128	30833571	Carpal tunnel syndrome	AC007100.1	intron_variant	3e-09	Affymetrix [84000000] (imputed)
rs55680124	2	105923080	rs62154720	30038396	Educational attainment (MTAG)	TGFBRAP1	intron_variant	8e-14	Affymetrix, Illumina [7100000] (imputed)
rs55680124	2	105923080	rs62154720	30038396	Highest math class taken (MTAG)	TGFBRAP1	intron_variant	3e-08	Affymetrix, Illumina [7100000] (imputed)
rs55680124	2	105943125	rs4851058	29844566	General cognitive ability	AC012360.1, TGFBRAP1	intron_variant	4e-06	Affymetrix, Illumina [at least 2500000] (imputed)
rs55680124	2	105969362	rs62155873	30038396	Educational attainment (years of education)	C2orf49 - FHL2	intergenic_variant	2e-12	Affymetrix, Illumina [10000000] (imputed)
rs55680124	2	105969362	rs62155873	30595370	Smoking status	C2orf49 - FHL2	intergenic_variant	5e-10	NR [~ 8900000] (imputed)
rs55680124	2	105971016	rs4851759	30038396	Educational attainment (years of education)	C2orf49 - FHL2	intergenic_variant	3e-13	Affymetrix, Illumina [10000000] (imputed)
rs55680124	2	105971016	rs4851759	30643251	Smoking initiation (ever regular vs never regular) (MTAG)	C2orf49 - FHL2	intergenic_variant	4e-09	NR [9732723] (imputed)
rs55680124	2	105977776	rs3087523	30595370	Body mass index	FHL2	synonymous_variant	1e-08	NR [~ 8900000] (imputed)
rs5026760	2	144096374	rs10176394	24556642	Smooth-surface caries	AC096558.2, ARHGAP15, AC096558.1	intron_variant	2e-06	Illumina [1216189] (imputed)
rs6741383	2	161109702	rs72623120	30595370	Eosinophil counts	AC092153.1	intron_variant	6e-09	NR [~ 8900000] (imputed)
rs2054079	2	226530275	rs2014896	30038396	Educational attainment (years of education)	NYAP2 - AC016717.1	regulatory_region_variant	5e-12	Affymetrix, Illumina [10000000] (imputed)
rs2054079	2	226538647	rs6736992	30038396	Highest math class taken (MTAG)	NYAP2 - AC016717.1	intergenic_variant	3e-08	Affymetrix, Illumina [7100000] (imputed)
rs2054079	2	226545530	rs2396261	26584805	Plasma omega-6 polyunsaturated fatty acid levels (linoleic acid)	NYAP2 - AC016717.1	intergenic_variant	1e-06	Illumina [up to 1980188] (imputed)
rs2054079	2	226609241	rs12694681	27225129	Educational attainment (years of education)	AC016717.2 - AC016717.3	intergenic_variant	2e-08	Affymetrix, Illumina, Perlegen [~ 9300000] (imputed)
rs2054079	2	226609241	rs12694681	30038396	Educational attainment (years of education)	AC016717.2 - AC016717.3	intergenic_variant	2e-11	Affymetrix, Illumina [10000000] (imputed)
rs2054079	2	226609241	rs12694681	30038396	Educational attainment (MTAG)	AC016717.2 - AC016717.3	intergenic_variant	6e-12	Affymetrix, Illumina [7100000] (imputed)
rs62246314	3	9498143	rs62246311	30595370	Body mass index	SETD5	intron_variant	4e-13	NR [~ 8900000] (imputed)
rs62246314	3	9511975	rs62246320	30595370	White blood cell count	SETD5	intron_variant	4e-09	NR [~ 8900000] (imputed)
rs62246314	3	9518511	rs2279440	25524916	Glucose homeostasis traits	SETD5	3_prime_UTR_variant	3e-06	Illumina [693128]
rs2920503	3	12324230	rs2920503	25961943	LDL cholesterol	GSTM5P1 - PPARG	intergenic_variant	3e-10	Affymetrix, Illumina, Perlegen [up to 9657952] (imputed)
rs2920503	3	12324230	rs2920503	30595370	Body mass index	GSTM5P1 - PPARG	intergenic_variant	3e-11	NR [~ 8900000] (imputed)
rs1873625	3	49385417	rs13086611	27046643	Educational attainment	USP4 - GPX1	intergenic_variant	2e-14	Affymetrix [~ 17300000] (imputed)
rs1873625	3	49391082	rs13090388	27225129	Educational attainment (years of education)	USP4 - GPX1	regulatory_region_variant	3e-26	Affymetrix, Illumina, Perlegen [~ 9300000] (imputed)
rs1873625	3	49391082	rs13090388	29326435	Intelligence (MTAG)	USP4 - GPX1	regulatory_region_variant	5e-24	Affymetrix [NR]
rs1873625	3	49399259	rs1987628	29520040	Extremely high intelligence	RHOA	intron_variant	4e-08	Illumina [up to 12595966] (imputed)
rs1873625	3	49406708	rs148734725	27225129	Educational attainment (college completion)	RHOA	intron_variant	5e-12	Affymetrix, Illumina, Perlegen [~ 9300000] (imputed)
rs1873625	3	49414791	rs7623659	29942086	Intelligence	RHOA	intron_variant	1e-27	Affymetrix, Illumina [9295118] (imputed)
rs1873625	3	49414791	rs7623659	30038396	Cognitive performance (MTAG)	RHOA	intron_variant	4e-57	Affymetrix, Illumina [7100000] (imputed)
rs1873625	3	49453834	rs6997	25644384	Cognitive function	TCTA	3_prime_UTR_variant	8e-06	Affymetrix, Illumina [2478500] (imputed)
rs1873625	3	49455330	rs11715915	27694959	Gut microbiota (functional units)	AMT, AC104452.1	synonymous_variant	4e-06	Illumina [8100000] (imputed)
rs1873625	3	49455986	rs9859556	30038396	Educational attainment (years of education)	AC104452.1, AMT	intron_variant	5e-82	Affymetrix, Illumina [10000000] (imputed)
rs1873625	3	49470668	rs7646366	29844566	General cognitive ability	NICN1 - RNA5SP130	intergenic_variant	2e-19	Affymetrix, Illumina [at least 2500000] (imputed)
rs1873625	3	49492481	rs9841110	29743610	Glioblastoma	NICN1 - RNA5SP130	regulatory_region_variant	1e-07	Affymetrix, Illumina [NR] (imputed)
rs1873625	3	49492481	rs9841110	29743610	Glioma	NICN1 - RNA5SP130	regulatory_region_variant	6e-08	Affymetrix, Illumina [NR] (imputed)
rs1873625	3	49540114	rs11708955	29875488	Blood protein levels	DAG1	intron_variant	8e-12	Affymetrix [10572788] (imputed)
rs1873625	3	49572140	rs4625	26301688	Pediatric autoimmune diseases	DAG1	3_prime_UTR_variant	8e-11	Illumina [7347414] (imputed)
rs1873625	3	49572140	rs4625	29942085	Depressed affect	DAG1	3_prime_UTR_variant	4e-10	Affymetrix [10847151] (imputed)
rs1873625	3	49572140	rs4625	29500382	Feeling fed-up	DAG1	3_prime_UTR_variant	1e-10	NR [10847151] (imputed)
rs1873625	3	49597230	rs35999162	30595370	Educational attainment (years of education)	BSN	intron_variant	6e-39	NR [~ 8900000] (imputed)
rs1873625	3	49597230	rs35999162	30595370	Menarche (age at onset)	BSN	intron_variant	6e-13	NR [~ 8900000] (imputed)
rs1873625	3	49644012	rs11917431	30038396	Highest math class taken (MTAG)	BSN	intron_variant	4e-82	Affymetrix, Illumina [7100000] (imputed)
rs1873625	3	49644012	rs11917431	30038396	Self-reported math ability (MTAG)	BSN	intron_variant	9e-51	Affymetrix, Illumina [7100000] (imputed)
rs1873625	3	49644193	rs11921590	30038396	Self-reported math ability	BSN	intron_variant	9e-32	Affymetrix, Illumina [10000000] (imputed)
rs1873625	3	49666964	rs1873625	30038396	Educational attainment (MTAG)	BSN	intron_variant	2e-95	Affymetrix, Illumina [7100000] (imputed)
rs1873625	3	49666964	rs1873625	30038396	Highest math class taken	BSN	intron_variant	5e-30	Affymetrix, Illumina [10000000] (imputed)
rs1873625	3	49678307	rs2172252	29186694	Cognitive ability (MTAG)	BSN-AS1, BSN	intron_variant	2e-16	Affymetrix, Illumina, Perlegen [7333576] (imputed)
rs1873625	3	49678651	rs4283605	25644384	Cognitive function	BSN-AS1, BSN	intron_variant	5e-06	Affymetrix, Illumina [2478500] (imputed)
rs1873625	3	49686682	rs6770670	29875488	Blood protein levels	BSN	intron_variant	8e-77	Affymetrix [10572788] (imputed)
rs1873625	3	49697459	rs9836291	26192919	Inflammatory bowel disease	BSN	intron_variant	1e-52	Affymetrix, Illumina [~ 9000000] (imputed)
rs1873625	3	49701983	rs9858542	17554261	Crohn's disease	BSN	synonymous_variant	5e-08	Affymetrix [see WTCCC]
rs1873625	3	49701983	rs9858542	17554300	Crohn's disease	BSN	synonymous_variant	4e-08	Affymetrix [469557]
rs1873625	3	49701983	rs9858542	19915572	Ulcerative colitis	BSN	synonymous_variant	7e-09	Affymetrix [NR]
rs1873625	3	49701983	rs9858542	28240269	Blood protein levels	BSN	synonymous_variant	1e-242	Affymetrix [509946]
rs1873625	3	49710479	rs13093385	29875488	Blood protein levels	BSN - APEH	regulatory_region_variant	1e-153	Affymetrix [10572788] (imputed)
rs1873625	3	49719729	rs9822268	21297633	Ulcerative colitis	APEH	intron_variant	2e-17	Affymetrix, Illumina [~ 1100000] (imputed)
rs1873625	3	49721532	rs3197999	18587394	Crohn's disease	MST1	missense_variant	1e-12	Affymetrix, Illumina [635547] (imputed)
rs1873625	3	49721532	rs3197999	20228799	Ulcerative colitis	MST1	missense_variant	4e-09	Illumina [266047]
rs1873625	3	49721532	rs3197999	21151127	Primary sclerosing cholangitis	MST1	missense_variant	1e-16	Affymetrix [2466182] (imputed)
rs1873625	3	49721532	rs3197999	21102463	Crohn's disease	MST1	missense_variant	6e-17	Affymetrix, Illumina [953241] (imputed)
rs1873625	3	49721532	rs3197999	23128233	Inflammatory bowel disease	MST1	missense_variant	1e-47	Affymetrix, Illumina [1230000] (imputed)
rs1873625	3	49721532	rs3197999	25082827	Ulcerative colitis	MST1	missense_variant	8e-07	Illumina [546271]
rs1873625	3	49721532	rs3197999	26192919	Ulcerative colitis	MST1	missense_variant	2e-37	Affymetrix, Illumina [~ 9000000] (imputed)
rs1873625	3	49721532	rs3197999	27992413	Primary sclerosing cholangitis	MST1	missense_variant	5e-26	Affymetrix, Illumina [7891602] (imputed)
rs1873625	3	49721532	rs3197999	28067908	Crohn's disease	MST1	missense_variant	3e-23	Illumina [9560910] (imputed)
rs1873625	3	49721532	rs3197999	28067908	Inflammatory bowel disease	MST1	missense_variant	1e-33	Illumina [9725440] (imputed)
rs1873625	3	49721532	rs3197999	28067908	Ulcerative colitis	MST1	missense_variant	8e-20	Illumina [9578670] (imputed)
rs1873625	3	49721532	rs3197999	26974007	Chronic inflammatory diseases (ankylosing spondylitis, Crohn's disease, psoriasis, primary sclerosing cholangitis, ulcerative colitis) (pleiotropy)	MST1	missense_variant	7e-55	Illumina [130052]
rs1873625	3	49721532	rs3197999	29875488	Blood protein levels	MST1	missense_variant	1e-28	Affymetrix [10572788] (imputed)
rs1873625	3	49721532	rs3197999	29875488	Blood protein levels	MST1	missense_variant	2e-13	Affymetrix [10572788] (imputed)
rs1873625	3	49721532	rs3197999	29875488	Blood protein levels	MST1	missense_variant	3e-96	Affymetrix [10572788] (imputed)
rs1873625	3	49721532	rs3197999	29875488	Blood protein levels	MST1	missense_variant	4e-48	Affymetrix [10572788] (imputed)
rs1873625	3	49721532	rs3197999	23603763	Primary sclerosing cholangitis	MST1	missense_variant	2e-26	Illumina [140322] (imputed)
rs1873625	3	49721798	rs13085791	29875488	Blood protein levels	MST1	synonymous_variant	3e-59	Affymetrix [10572788] (imputed)
rs1873625	3	49730625	rs9852529	30072576	Blood protein levels	RNF123	intron_variant	1e-39	Illumina [> 1000000] (imputed)
rs1873625	3	49730625	rs9852529	30072576	Blood protein levels	RNF123	intron_variant	1e-43	Illumina [> 1000000] (imputed)
rs1873625	3	49730625	rs9852529	30072576	Blood protein levels	RNF123	intron_variant	2e-34	Illumina [> 1000000] (imputed)
rs1873625	3	49730625	rs9852529	30072576	Blood protein levels	RNF123	intron_variant	8e-14	Illumina [> 1000000] (imputed)
rs1873625	3	49730625	rs9852529	30072576	Blood protein levels	RNF123	intron_variant	9e-126	Illumina [> 1000000] (imputed)
rs1873625	3	49730625	rs9852529	30072576	Blood protein levels	RNF123	intron_variant	1e-300	Illumina [> 1000000] (imputed)
rs1873625	3	49730625	rs9852529	29500382	Feeling fed-up	RNF123	intron_variant	1e-09	NR [10847151] (imputed)
rs1873625	3	49731861	rs9858213	25201988	Educational attainment	RNF123	intron_variant	5e-09	Affymetrix, Illumina [NR] (imputed)
rs76367790	3	49890613	rs2352974	29942086	Intelligence	TRAIP	intron_variant	4e-29	Affymetrix, Illumina [9295118] (imputed)
rs76367790	3	49890613	rs2352974	30038396	Cognitive performance	TRAIP	intron_variant	5e-29	Affymetrix, Illumina [10100000] (imputed)
rs76367790	3	49898000	rs2777888	27798627	Age at first birth	CAMKV	intron_variant	5e-15	Illumina [2400000] (imputed)
rs76367790	3	49898000	rs2777888	27798627	Age at first birth	CAMKV	intron_variant	6e-10	Illumina [2400000] (imputed)
rs76367790	3	49898000	rs2777888	27798627	Age at first birth	CAMKV	intron_variant	2e-06	Illumina [2400000] (imputed)
rs76367790	3	49901060	rs11130222	27046643	Educational attainment	RN7SL217P, CAMKV	non_coding_transcript_exon_variant	4e-14	Affymetrix [~ 17300000] (imputed)
rs76367790	3	49901060	rs11130222	27225129	Educational attainment (years of education)	RN7SL217P, CAMKV	non_coding_transcript_exon_variant	4e-28	Affymetrix, Illumina, Perlegen [~ 9300000] (imputed)
rs76367790	3	49907111	rs6446187	29326435	Intelligence (MTAG)	CAMKV	intron_variant	6e-29	Affymetrix [NR]
rs76367790	3	49911155	rs55692411	29326435	Intelligence (MTAG)	ACTBP13	non_coding_transcript_exon_variant	6e-26	Affymetrix [NR]
rs76367790	3	49920571	rs9843653	30595370	Body mass index	ACTBP13 - MST1R	regulatory_region_variant	3e-47	NR [~ 8900000] (imputed)
rs76367790	3	49920571	rs9843653	30593698	Fat-free mass	ACTBP13 - MST1R	regulatory_region_variant	1e-06	Affymetrix [7794483] (imputed)
rs76367790	3	49920571	rs9843653	30593698	Fat-free mass	ACTBP13 - MST1R	regulatory_region_variant	1e-09	Affymetrix [7794483] (imputed)
rs76367790	3	49971514	rs7613875	25673413	Body mass index	MON1A - RBM6	regulatory_region_variant	1e-06	Affymetrix, Illumina [2550021]
rs76367790	3	49971514	rs7613875	25673413	Body mass index	MON1A - RBM6	regulatory_region_variant	7e-07	Affymetrix, Illumina [2550021]
rs76367790	3	49971514	rs7613875	25673413	Body mass index	MON1A - RBM6	regulatory_region_variant	5e-07	Affymetrix, Illumina [2550021]
rs76367790	3	49971514	rs7613875	28892062	Body mass index	MON1A - RBM6	regulatory_region_variant	4e-09	Illumina [6108953] (imputed)
rs76367790	3	49971514	rs7613875	26426971	Body mass index	MON1A - RBM6	regulatory_region_variant	1e-08	Affymetrix, Illumina, Perlegen [up to 2800000] (imputed)
rs76367790	3	49971514	rs7613875	30108127	Body mass index	MON1A - RBM6	regulatory_region_variant	7e-14	Affymetrix [at least 28613428] (imputed)
rs76367790	3	49993191	rs11130226	29844566	General cognitive ability	RBM6	intron_variant	3e-13	Affymetrix, Illumina [at least 2500000] (imputed)
rs76367790	3	50093209	rs6762477	21102462	Menarche (age at onset)	RBM6	intron_variant	2e-08	Affymetrix, Illumina [~ 2500000] (imputed)
rs76367790	3	50093209	rs6762477	25231870	Menarche (age at onset)	RBM6	intron_variant	8e-12	Affymetrix, Illumina [2441815] (imputed)
rs76367790	3	50117312	rs2624816	29326435	Intelligence (MTAG)	RBM6	intron_variant	1e-25	Affymetrix [NR]
rs76367790	3	50129399	rs2013208	24097068	HDL cholesterol	RBM5, RBM6	intron_variant	9e-12	NR [NR] (imputed)
rs76367790	3	50129399	rs2013208	28334899	HDL cholesterol levels	RBM5, RBM6	intron_variant	1e-12	Affymetrix, Illumina [~ 1900000] (imputed)
rs76367790	3	50129399	rs2013208	29942086	Intelligence	RBM5, RBM6	intron_variant	1e-22	Affymetrix, Illumina [9295118] (imputed)
rs76367790	3	50129399	rs2013208	30670697	HDL cholesterol x physical activity interaction (2df test)	RBM5, RBM6	intron_variant	1e-10	Affymetrix, Illumina [at least 2500000] (imputed)
rs76367790	3	50160109	rs2071206	30595370	White blood cell count	SEMA3F-AS1	intron_variant	2e-18	NR [~ 8900000] (imputed)
rs76367790	3	50174184	rs7428430	30595370	Sunburns	SEMA3F-AS1	intron_variant	1e-08	NR [~ 8900000] (imputed)
rs76367790	3	50197097	rs1046953	29844566	General cognitive ability	SEMA3F	synonymous_variant	3e-09	Affymetrix, Illumina [at least 2500000] (imputed)
rs76367790	3	50207227	rs3774749	29326435	Intelligence (MTAG)	SEMA3F	intron_variant	2e-22	Affymetrix [NR]
rs62253656	3	52989383	rs62253608	30595370	Educational attainment (years of education)	SFMBT1	intron_variant	1e-09	NR [~ 8900000] (imputed)
rs62253656	3	53013267	rs62253653	29691431	Hand grip strength	SFMBT1, AC096887.1	intron_variant	1e-10	Affymetrix [15275733] (imputed)
rs62253656	3	53125585	rs2564921	23563607	Height	RFT1, AC096887.1	3_prime_UTR_variant	2e-12	Affymetrix, Illumina [~ 2800000] (imputed)
rs62253656	3	53131772	rs2163167	30595370	Heel bone mineral density	AC096887.1, RFT1	intron_variant	4e-10	NR [~ 8900000] (imputed)
rs830627	3	71640776	rs1529675	29942086	Intelligence	AC097634.4, AC097634.3	intron_variant	5e-09	Affymetrix, Illumina [9295118] (imputed)
rs830627	3	71640776	rs1529675	30595370	Lung function (FVC)	AC097634.4, AC097634.3	intron_variant	4e-21	NR [~ 8900000] (imputed)
rs830627	3	71640776	rs1529675	30643251	Smoking cessation (MTAG)	AC097634.4, AC097634.3	intron_variant	5e-11	NR [9732723] (imputed)
rs830627	3	71648868	rs853866	30643251	Cigarettes smoked per day (MTAG)	AC097634.4, AC097634.3	intron_variant	1e-09	NR [9732723] (imputed)
rs830627	3	71667063	rs830643	29691431	Hand grip strength	AC097634.4, AC097634.3	intron_variant	4e-08	Affymetrix [15275733] (imputed)
rs830627	3	71675423	rs862687	29326435	Intelligence (MTAG)	AC097634.4, AC097634.3	intron_variant	5e-12	Affymetrix [NR]
rs830627	3	71677981	rs17663165	29844566	General cognitive ability	AC097634.4	intron_variant	2e-08	Affymetrix, Illumina [at least 2500000] (imputed)
rs9284814	3	88132979	rs4378991	27863252	Mean corpuscular hemoglobin	ZNF654, CGGBP1	intron_variant	3e-10	Affymetrix [~ 2500000] (imputed)
rs9284814	3	88204733	rs9815738	27846195	Response to paliperidone in schizophrenia (Multivariate)	C3orf38	intron_variant	7e-07	Illumina [~ 9000000] (imputed)
rs9284814	3	88224304	rs4858934	29691431	Hand grip strength	C3orf38 - ABCF2P1	intergenic_variant	9e-09	Affymetrix [15275733] (imputed)
rs9284814	3	88241274	rs9849248	25231870	Menarche (age at onset)	C3orf38 - ABCF2P1	intergenic_variant	2e-08	Affymetrix, Illumina [2441815] (imputed)
rs9284814	3	88254820	rs4858940	30595370	Body mass index	C3orf38 - ABCF2P1	intergenic_variant	2e-16	NR [~ 8900000] (imputed)
rs9284814	3	88268381	rs9856990	30595370	Mean corpuscular hemoglobin	C3orf38 - ABCF2P1	regulatory_region_variant	2e-21	NR [~ 8900000] (imputed)
rs9284814	3	88270627	rs28672845	30595370	Menarche (age at onset)	C3orf38 - ABCF2P1	regulatory_region_variant	7e-14	NR [~ 8900000] (imputed)
rs6763292	3	128992047	rs6762578	30593698	Fat-free mass	COPG1	intron_variant	1e-13	Affymetrix [7794483] (imputed)
rs6763292	3	128992047	rs6762578	30593698	Fat-free mass	COPG1	intron_variant	3e-07	Affymetrix [7794483] (imputed)
rs6763292	3	128992047	rs6762578	30593698	Fat-free mass	COPG1	intron_variant	6e-08	Affymetrix [7794483] (imputed)
rs6763292	3	129050756	rs6439167	20881960	Height	H1FX-AS1 - AC137695.1	intergenic_variant	9e-15	Affymetrix, Illumina [2834208] (imputed)
rs6763292	3	129050943	rs6439168	25282103	Height	H1FX-AS1 - AC137695.1	intergenic_variant	8e-25	Affymetrix, Illumina, Perlegen [2550858] (imputed)
rs9844666	3	135822924	rs34864445	29617998	Intraocular pressure	PPP2R3A	intron_variant	1e-09	Affymetrix [~ 11900000] (imputed)
rs9844666	3	135939586	rs9818740	30595370	Age at menopause	AC092991.1 - PCCB	intergenic_variant	5e-09	NR [~ 8900000] (imputed)
rs9844666	3	135974216	rs9844666	20881960	Height	PCCB	5_prime_UTR_variant	4e-09	Affymetrix, Illumina [2834208] (imputed)
rs9844666	3	135986978	rs60614489	30038396	Cognitive performance	PCCB	intron_variant	5e-08	Affymetrix, Illumina [10100000] (imputed)
rs9844666	3	136065565	rs9832813	29942086	Intelligence	STAG1	intron_variant	3e-08	Affymetrix, Illumina [9295118] (imputed)
rs9844666	3	136073920	rs6770476	29942085	Neuroticism	STAG1	intron_variant	1e-08	Affymetrix [10847151] (imputed)
rs9844666	3	136107549	rs9880211	25282103	Height	STAG1	intron_variant	2e-18	Affymetrix, Illumina, Perlegen [2550858] (imputed)
rs9844666	3	136107549	rs9880211	25673413	Body mass index	STAG1	intron_variant	2e-07	Affymetrix, Illumina [2550021]
rs9844666	3	136107549	rs9880211	25673413	Body mass index	STAG1	intron_variant	5e-07	Affymetrix, Illumina [2550021]
rs9844666	3	136107549	rs9880211	25673413	Body mass index	STAG1	intron_variant	6e-07	Affymetrix, Illumina [2550021]
rs9844666	3	136240366	rs13092193	29617998	Intraocular pressure	STAG1	intron_variant	2e-10	Affymetrix [~ 11900000] (imputed)
rs9844666	3	136353074	rs13434116	29617998	Intraocular pressure	STAG1	intron_variant	2e-10	Affymetrix [~ 11900000] (imputed)
rs9844666	3	136618909	rs9867325	25673413	Body mass index	RAD51AP1P1, NCK1	non_coding_transcript_exon_variant	1e-06	Affymetrix, Illumina [2550021]
rs9844666	3	136618909	rs9867325	25673413	Body mass index	RAD51AP1P1, NCK1	non_coding_transcript_exon_variant	1e-06	Affymetrix, Illumina [2550021]
rs9844666	3	136618909	rs9867325	25673413	Body mass index	RAD51AP1P1, NCK1	non_coding_transcript_exon_variant	1e-06	Affymetrix, Illumina [2550021]
rs11732213	4	1685211	rs798726	30664745	Osteoarthritis	FAM53A, RF00019	non_coding_transcript_exon_variant	2e-09	Affymetrix, Illumina [up to 17000000] (imputed)
rs11732213	4	1704244	rs11732213	30664745	Osteoarthritis of the hip or knee	SLBP	intron_variant	9e-10	Affymetrix, Illumina [up to 17000000] (imputed)
rs11732213	4	1734239	rs798766	20348956	Urinary bladder cancer	TACC3	intron_variant	1e-11	Illumina [304703]
rs11732213	4	1734239	rs798766	20972438	Bladder cancer	TACC3	intron_variant	4e-13	Illumina [589299]
rs11732213	4	1734239	rs798766	24163127	Bladder cancer	TACC3	intron_variant	7e-25	Illumina [462190]
rs362307	4	3241845	rs362307	29844566	General cognitive ability	HTT	3_prime_UTR_variant	5e-07	Affymetrix, Illumina [at least 2500000] (imputed)
rs362307	4	3241845	rs362307	30038396	Educational attainment (years of education)	HTT	3_prime_UTR_variant	2e-17	Affymetrix, Illumina [10000000] (imputed)
rs362307	4	3241845	rs362307	29500382	Worry too long after an embarrassing experience	HTT	3_prime_UTR_variant	9e-10	NR [10847151] (imputed)
rs362307	4	3241845	rs362307	30643258	Automobile speeding propensity	HTT	3_prime_UTR_variant	6e-14	Affymetrix [11514463] (imputed)
rs362307	4	3241845	rs362307	30867560	Worry/vulnerability (special factor of neuroticism)	HTT	3_prime_UTR_variant	1e-09	Affymetrix [18485882] (imputed)
rs60661769	4	80812960	rs6847975	30593698	Body fat percentage	PCAT4 - ANTXR2	intergenic_variant	2e-07	Affymetrix [7794483] (imputed)
rs60661769	4	80812960	rs6847975	30593698	Body fat percentage	PCAT4 - ANTXR2	intergenic_variant	5e-10	Affymetrix [7794483] (imputed)
rs60661769	4	80909460	rs66968950	30595370	Eosinophil counts	ANTXR2	intron_variant	3e-08	NR [~ 8900000] (imputed)
rs60661769	4	80911371	rs12499307	30595370	White blood cell count	ANTXR2	intron_variant	7e-12	NR [~ 8900000] (imputed)
rs60661769	4	80946475	rs4389526	21743469	Ankylosing spondylitis	ANTXR2	intron_variant	9e-08	Illumina [2223620] (imputed)
rs60661769	4	80949829	rs4333130	20062062	Ankylosing spondylitis	ANTXR2	intron_variant	9e-08	Illumina [288662]
rs13107325	4	102926923	rs34592089	29326435	Intelligence (MTAG)	BANK1, AP002075.1	intron_variant	1e-12	Affymetrix [NR]
rs13107325	4	102926923	rs34592089	29844566	General cognitive ability	BANK1, AP002075.1	intron_variant	3e-16	Affymetrix, Illumina [at least 2500000] (imputed)
rs13107325	4	103001649	rs1813006	29326435	Intelligence (MTAG)	BANK1 - SLC39A8	intergenic_variant	2e-13	Affymetrix [NR]
rs13107325	4	103112470	rs6855246	28540026	Autism spectrum disorder or schizophrenia	BANK1 - SLC39A8	intergenic_variant	1e-09	Affymetrix, Illumina [NR]
rs13107325	4	103112470	rs6855246	29326435	Intelligence (MTAG)	BANK1 - SLC39A8	intergenic_variant	9e-13	Affymetrix [NR]
rs13107325	4	103112470	rs6855246	29844566	General cognitive ability	BANK1 - SLC39A8	intergenic_variant	2e-14	Affymetrix, Illumina [at least 2500000] (imputed)
rs13107325	4	103112470	rs6855246	30586737	vWF levels	BANK1 - SLC39A8	intergenic_variant	9e-10	Affymetrix, Illumina [10537485] (imputed)
rs13107325	4	103146888	rs35225200	28540026	Autism spectrum disorder or schizophrenia	BANK1 - SLC39A8	intergenic_variant	2e-12	Affymetrix, Illumina [NR]
rs13107325	4	103146888	rs35225200	29912962	Mean arterial pressure x alcohol consumption interaction (2df test)	BANK1 - SLC39A8	intergenic_variant	1e-12	Affymetrix, Illumina [up to 39321347] (imputed)
rs13107325	4	103146890	rs35518360	25056061	Schizophrenia	BANK1 - SLC39A8	intergenic_variant	8e-15	Affymetrix, Illumina [9005918] (imputed)
rs13107325	4	103188709	rs13107325	20935630	Body mass index	SLC39A8	missense_variant	2e-13	Affymetrix, Illumina, Perlegen [~ 2800000] (imputed)
rs13107325	4	103188709	rs13107325	21909110	Blood pressure	SLC39A8	missense_variant	1e-10	Affymetrix, Illumina, Perlegen [NR] (imputed)
rs13107325	4	103188709	rs13107325	21909115	Diastolic blood pressure	SLC39A8	missense_variant	2e-17	Affymetrix, Illumina [~ 2500000] (imputed)
rs13107325	4	103188709	rs13107325	21909115	Hypertension	SLC39A8	missense_variant	5e-07	Affymetrix, Illumina [~ 2500000] (imputed)
rs13107325	4	103188709	rs13107325	21909115	Systolic blood pressure	SLC39A8	missense_variant	3e-14	Affymetrix, Illumina [~ 2500000] (imputed)
rs13107325	4	103188709	rs13107325	20686565	HDL cholesterol	SLC39A8	missense_variant	7e-11	Affymetrix, Illumina, Perlegen [~ 2600000] (imputed)
rs13107325	4	103188709	rs13107325	24097068	HDL cholesterol	SLC39A8	missense_variant	1e-15	NR [NR] (imputed)
rs13107325	4	103188709	rs13107325	25673413	Body mass index	SLC39A8	missense_variant	3e-07	Affymetrix, Illumina [2550021]
rs13107325	4	103188709	rs13107325	25673413	Body mass index	SLC39A8	missense_variant	1e-12	Affymetrix, Illumina [2550021]
rs13107325	4	103188709	rs13107325	25673413	Body mass index	SLC39A8	missense_variant	2e-12	Affymetrix, Illumina [2550021]
rs13107325	4	103188709	rs13107325	25673413	Body mass index	SLC39A8	missense_variant	3e-09	Affymetrix, Illumina [2550021]
rs13107325	4	103188709	rs13107325	26198764	Schizophrenia	SLC39A8	missense_variant	2e-12	Illumina [7158791] (imputed)
rs13107325	4	103188709	rs13107325	26604143	Childhood body mass index	SLC39A8	missense_variant	1e-08	Affymetrix, Illumina [2499691] (imputed)
rs13107325	4	103188709	rs13107325	26604143	Childhood body mass index	SLC39A8	missense_variant	4e-07	Affymetrix, Illumina [2499691] (imputed)
rs13107325	4	103188709	rs13107325	26908625	NT-proBNP levels in acute coronary syndrome	SLC39A8	missense_variant	6e-10	Illumina [10962468] (imputed)
rs13107325	4	103188709	rs13107325	28443625	BMI (adjusted for smoking behaviour)	SLC39A8	missense_variant	3e-10	Affymetrix, Illumina, Perlegen [up to 2800000] (imputed)
rs13107325	4	103188709	rs13107325	28443625	BMI (adjusted for smoking behaviour)	SLC39A8	missense_variant	4e-09	Affymetrix, Illumina, Perlegen [up to 2800000] (imputed)
rs13107325	4	103188709	rs13107325	28443625	BMI in non-smokers	SLC39A8	missense_variant	1e-07	Affymetrix, Illumina, Perlegen [up to 2800000] (imputed)
rs13107325	4	103188709	rs13107325	28443625	BMI in non-smokers	SLC39A8	missense_variant	7e-07	Affymetrix, Illumina, Perlegen [up to 2800000] (imputed)
rs13107325	4	103188709	rs13107325	28443625	Body mass index (joint analysis main effects and smoking interaction)	SLC39A8	missense_variant	1e-08	Affymetrix, Illumina, Perlegen [up to 2800000] (imputed)
rs13107325	4	103188709	rs13107325	28443625	Body mass index (joint analysis main effects and smoking interaction)	SLC39A8	missense_variant	2e-10	Affymetrix, Illumina, Perlegen [up to 2800000] (imputed)
rs13107325	4	103188709	rs13107325	28448500	Body mass index	SLC39A8	missense_variant	1e-09	Affymetrix, Illumina, Perlegen [~ 2500000] (imputed)
rs13107325	4	103188709	rs13107325	28448500	Body mass index	SLC39A8	missense_variant	3e-10	Affymetrix, Illumina, Perlegen [~ 2500000] (imputed)
rs13107325	4	103188709	rs13107325	28448500	Body mass index	SLC39A8	missense_variant	2e-10	Affymetrix, Illumina, Perlegen [~ 2500000] (imputed)
rs13107325	4	103188709	rs13107325	28448500	Body mass index	SLC39A8	missense_variant	5e-10	Affymetrix, Illumina, Perlegen [~ 2500000] (imputed)
rs13107325	4	103188709	rs13107325	28448500	Body mass index (joint analysis main effects and physical activity interaction)	SLC39A8	missense_variant	2e-10	Affymetrix, Illumina, Perlegen [~ 2500000] (imputed)
rs13107325	4	103188709	rs13107325	28448500	Body mass index (joint analysis main effects and physical activity interaction)	SLC39A8	missense_variant	2e-08	Affymetrix, Illumina, Perlegen [~ 2500000] (imputed)
rs13107325	4	103188709	rs13107325	28448500	Body mass index (joint analysis main effects and physical activity interaction)	SLC39A8	missense_variant	2e-09	Affymetrix, Illumina, Perlegen [~ 2500000] (imputed)
rs13107325	4	103188709	rs13107325	28448500	Body mass index (joint analysis main effects and physical activity interaction)	SLC39A8	missense_variant	8e-10	Affymetrix, Illumina, Perlegen [~ 2500000] (imputed)
rs13107325	4	103188709	rs13107325	28448500	Body mass index in physically active individuals	SLC39A8	missense_variant	4e-09	Affymetrix, Illumina, Perlegen [~ 2500000] (imputed)
rs13107325	4	103188709	rs13107325	28448500	Body mass index in physically active individuals	SLC39A8	missense_variant	1e-09	Affymetrix, Illumina, Perlegen [~ 2500000] (imputed)
rs13107325	4	103188709	rs13107325	28448500	Body mass index in physically active individuals	SLC39A8	missense_variant	4e-07	Affymetrix, Illumina, Perlegen [~ 2500000] (imputed)
rs13107325	4	103188709	rs13107325	28448500	Body mass index in physically active individuals	SLC39A8	missense_variant	2e-06	Affymetrix, Illumina, Perlegen [~ 2500000] (imputed)
rs13107325	4	103188709	rs13107325	28739976	Diastolic blood pressure	SLC39A8	missense_variant	1e-13	Affymetrix, Illumina, Perlegen [7994604] (imputed)
rs13107325	4	103188709	rs13107325	28739976	Systolic blood pressure	SLC39A8	missense_variant	6e-10	Affymetrix, Illumina, Perlegen [7994604] (imputed)
rs13107325	4	103188709	rs13107325	29326435	Intelligence (MTAG)	SLC39A8	missense_variant	3e-18	Affymetrix [NR]
rs13107325	4	103188709	rs13107325	29615537	Diastolic blood pressure	SLC39A8	missense_variant	9e-10	Affymetrix, Illumina [~ 2500000] (imputed)
rs13107325	4	103188709	rs13107325	29691431	Hand grip strength	SLC39A8	missense_variant	4e-23	Affymetrix [15275733] (imputed)
rs13107325	4	103188709	rs13107325	26426971	Body mass index	SLC39A8	missense_variant	4e-16	Affymetrix, Illumina, Perlegen [up to 2800000] (imputed)
rs13107325	4	103188709	rs13107325	27618447	Systolic blood pressure	SLC39A8	missense_variant	1e-07	Illumina [242296]
rs13107325	4	103188709	rs13107325	29912962	Diastolic blood pressure x alcohol consumption interaction (2df test)	SLC39A8	missense_variant	2e-23	Affymetrix, Illumina [up to 39321347] (imputed)
rs13107325	4	103188709	rs13107325	29912962	Diastolic blood pressure x alcohol consumption interaction (2df test)	SLC39A8	missense_variant	4e-22	Affymetrix, Illumina [up to 39321347] (imputed)
rs13107325	4	103188709	rs13107325	29912962	Mean arterial pressure x alcohol consumption interaction (2df test)	SLC39A8	missense_variant	4e-11	Affymetrix, Illumina [up to 39321347] (imputed)
rs13107325	4	103188709	rs13107325	27618448	Mean arterial pressure	SLC39A8	missense_variant	1e-11	Illumina [247039]
rs13107325	4	103188709	rs13107325	29942086	Intelligence	SLC39A8	missense_variant	2e-21	Affymetrix, Illumina [9295118] (imputed)
rs13107325	4	103188709	rs13107325	27618452	Diastolic blood pressure	SLC39A8	missense_variant	2e-14	Affymetrix, Illumina, Perlegen [128272]
rs13107325	4	103188709	rs13107325	27618452	Systolic blood pressure	SLC39A8	missense_variant	5e-11	Affymetrix, Illumina, Perlegen [128272]
rs13107325	4	103188709	rs13107325	29844566	General cognitive ability	SLC39A8	missense_variant	8e-17	Affymetrix, Illumina [at least 2500000] (imputed)
rs13107325	4	103188709	rs13107325	30108127	Body mass index	SLC39A8	missense_variant	3e-21	Affymetrix [at least 28613428] (imputed)
rs13107325	4	103188709	rs13107325	29912962	Systolic blood pressure x alcohol consumption interaction (2df test)	SLC39A8	missense_variant	1e-15	Affymetrix, Illumina [up to 39321347] (imputed)
rs13107325	4	103188709	rs13107325	30038396	Educational attainment (years of education)	SLC39A8	missense_variant	2e-18	Affymetrix, Illumina [10000000] (imputed)
rs13107325	4	103188709	rs13107325	30038396	Cognitive performance	SLC39A8	missense_variant	1e-23	Affymetrix, Illumina [10100000] (imputed)
rs13107325	4	103188709	rs13107325	30038396	Cognitive performance (MTAG)	SLC39A8	missense_variant	3e-18	Affymetrix, Illumina [7100000] (imputed)
rs13107325	4	103188709	rs13107325	30038396	Educational attainment (MTAG)	SLC39A8	missense_variant	2e-24	Affymetrix, Illumina [7100000] (imputed)
rs13107325	4	103188709	rs13107325	30038396	Self-reported math ability	SLC39A8	missense_variant	5e-10	Affymetrix, Illumina [10000000] (imputed)
rs13107325	4	103188709	rs13107325	30275531	HDL cholesterol	SLC39A8	missense_variant	2e-50	Affymetrix [up to 31400000] (imputed)
rs13107325	4	103188709	rs13107325	30305740	Brain imaging measurements	SLC39A8	missense_variant	1e-42	NR [11734353] (imputed)
rs13107325	4	103188709	rs13107325	30305740	Brain imaging measurements	SLC39A8	missense_variant	2e-39	NR [11734353] (imputed)
rs13107325	4	103188709	rs13107325	30305740	Brain imaging measurements	SLC39A8	missense_variant	2e-41	NR [11734353] (imputed)
rs13107325	4	103188709	rs13107325	30305740	Brain imaging measurements	SLC39A8	missense_variant	7e-39	NR [11734353] (imputed)
rs13107325	4	103188709	rs13107325	30336701	Alcohol use disorder (consumption score)	SLC39A8	missense_variant	3e-10	NR [16213998]
rs13107325	4	103188709	rs13107325	26961502	Body mass index	SLC39A8	missense_variant	4e-07	NR [9288881] (imputed)
rs13107325	4	103188709	rs13107325	29483656	Schizophrenia	SLC39A8	missense_variant	1e-16	Illumina [8000000] (imputed)
rs13107325	4	103188709	rs13107325	30573740	Male-pattern baldness	SLC39A8	missense_variant	4e-20	NR [19129689] (imputed)
rs13107325	4	103188709	rs13107325	30595370	Balding type 1	SLC39A8	missense_variant	2e-10	NR [~ 8900000] (imputed)
rs13107325	4	103188709	rs13107325	30595370	Body mass index	SLC39A8	missense_variant	1e-36	NR [~ 8900000] (imputed)
rs13107325	4	103188709	rs13107325	30593698	Body fat percentage	SLC39A8	missense_variant	4e-10	Affymetrix [7794483] (imputed)
rs13107325	4	103188709	rs13107325	30593698	Body fat percentage	SLC39A8	missense_variant	5e-10	Affymetrix [7794483] (imputed)
rs13107325	4	103188709	rs13107325	30595370	Eczema	SLC39A8	missense_variant	2e-10	NR [~ 8900000] (imputed)
rs13107325	4	103188709	rs13107325	30595370	Lung function (FVC)	SLC39A8	missense_variant	9e-18	NR [~ 8900000] (imputed)
rs13107325	4	103188709	rs13107325	30595370	Red blood cell count	SLC39A8	missense_variant	6e-24	NR [~ 8900000] (imputed)
rs13107325	4	103188709	rs13107325	30595370	Systolic blood pressure	SLC39A8	missense_variant	1e-36	NR [~ 8900000] (imputed)
rs13107325	4	103188709	rs13107325	30595370	Waist-hip ratio	SLC39A8	missense_variant	1e-20	NR [~ 8900000] (imputed)
rs13107325	4	103188709	rs13107325	30664745	Osteoarthritis	SLC39A8	missense_variant	8e-19	Affymetrix, Illumina [up to 17000000] (imputed)
rs13107325	4	103188709	rs13107325	27841878	Diastolic blood pressure	SLC39A8	missense_variant	5e-33	Affymetrix [at least 2696785] (imputed)
rs13107325	4	103188709	rs13107325	27841878	Diastolic blood pressure	SLC39A8	missense_variant	4e-11	Affymetrix [at least 2696785] (imputed)
rs13107325	4	103188709	rs13107325	27841878	Diastolic blood pressure	SLC39A8	missense_variant	8e-11	Affymetrix [at least 2696785] (imputed)
rs13107325	4	103188709	rs13107325	27841878	Systolic blood pressure	SLC39A8	missense_variant	2e-21	Affymetrix [at least 2696785] (imputed)
rs13107325	4	103188709	rs13107325	27841878	Systolic blood pressure	SLC39A8	missense_variant	1e-08	Affymetrix [at least 2696785] (imputed)
rs13107325	4	103188709	rs13107325	27841878	Systolic blood pressure	SLC39A8	missense_variant	3e-09	Affymetrix [at least 2696785] (imputed)
rs13107325	4	103188709	rs13107325	29507422	High density lipoprotein cholesterol levels	SLC39A8	missense_variant	6e-21	Affymetrix [at least 7091467] (imputed)
rs13107325	4	103188709	rs13107325	29507422	High density lipoprotein cholesterol levels	SLC39A8	missense_variant	6e-22	Affymetrix [at least 7091467] (imputed)
rs13107325	4	103188709	rs13107325	29507422	Low density lipoprotein cholesterol levels	SLC39A8	missense_variant	8e-06	Affymetrix [at least 7091467] (imputed)
rs13107325	4	103188709	rs13107325	29507422	Total cholesterol levels	SLC39A8	missense_variant	1e-09	Affymetrix [at least 7091467] (imputed)
rs13107325	4	103188709	rs13107325	29507422	Total cholesterol levels	SLC39A8	missense_variant	5e-11	Affymetrix [at least 7091467] (imputed)
rs13107325	4	103188709	rs13107325	30578418	Diastolic blood pressure	SLC39A8	missense_variant	8e-12	Affymetrix [NR] (imputed)
rs13107325	4	103188709	rs13107325	30578418	Systolic blood pressure	SLC39A8	missense_variant	1e-17	Affymetrix [NR] (imputed)
rs13107325	4	103188709	rs13107325	30643258	Alcohol consumption (drinks per week)	SLC39A8	missense_variant	1e-24	Affymetrix [11514936] (imputed)
rs13107325	4	103188709	rs13107325	30643258	Risk-taking tendency (4-domain principal component model)	SLC39A8	missense_variant	4e-13	Affymetrix [~ 11515000] (imputed)
rs13107325	4	103188709	rs13107325	30649180	Voxel-wise structural brain imaging measurements	SLC39A8	missense_variant	2e-11	Illumina [466114]
rs13107325	4	103188709	rs13107325	30649180	Voxel-wise structural brain imaging measurements	SLC39A8	missense_variant	9e-18	Illumina [466114]
rs13107325	4	103188709	rs13107325	30643251	Alcohol consumption (drinks per week)	SLC39A8	missense_variant	2e-22	NR [~ 10000000] (imputed)
rs13107325	4	103188709	rs13107325	30643251	Alcohol consumption (drinks per week) (MTAG)	SLC39A8	missense_variant	1e-23	NR [~ 9732723] (imputed)
rs13107325	4	103188709	rs13107325	30846698	Sleep duration (short sleep)	SLC39A8	missense_variant	3e-13	NR [14661600] (imputed)
rs13107325	4	103198082	rs13135092	25961943	HDL cholesterol	SLC39A8	intron_variant	3e-13	Affymetrix, Illumina, Perlegen [up to 9657952] (imputed)
rs13107325	4	103198082	rs13135092	29691431	Hand grip strength	SLC39A8	intron_variant	3e-26	Affymetrix [15275733] (imputed)
rs13107325	4	103198082	rs13135092	30275531	Total cholesterol levels	SLC39A8	intron_variant	4e-09	Affymetrix [up to 31400000] (imputed)
rs13107325	4	103198082	rs13135092	30336701	Alcohol use disorder (dependence and problematic use scores)	SLC39A8	intron_variant	5e-15	NR [16213998]
rs13107325	4	103198082	rs13135092	30336701	Alcohol use disorder (total score)	SLC39A8	intron_variant	3e-14	NR [16213998]
rs13107325	4	103198082	rs13135092	30595370	White blood cell count	SLC39A8	intron_variant	4e-09	NR [~ 8900000] (imputed)
rs13107325	4	103198082	rs13135092	29507422	High density lipoprotein cholesterol levels	SLC39A8	intron_variant	2e-19	Affymetrix [at least 7091467] (imputed)
rs13107325	4	103198082	rs13135092	29507422	High density lipoprotein cholesterol levels	SLC39A8	intron_variant	7e-21	Affymetrix [at least 7091467] (imputed)
rs13107325	4	103198082	rs13135092	29507422	Low density lipoprotein cholesterol levels	SLC39A8	intron_variant	7e-06	Affymetrix [at least 7091467] (imputed)
rs13107325	4	103198082	rs13135092	29507422	Low density lipoprotein cholesterol levels	SLC39A8	intron_variant	3e-06	Affymetrix [at least 7091467] (imputed)
rs13107325	4	103198082	rs13135092	29507422	Total cholesterol levels	SLC39A8	intron_variant	8e-10	Affymetrix [at least 7091467] (imputed)
rs13107325	4	103198082	rs13135092	29507422	Total cholesterol levels	SLC39A8	intron_variant	5e-11	Affymetrix [at least 7091467] (imputed)
rs13107325	4	103198082	rs13135092	30677029	Obese vs. thin	SLC39A8	intron_variant	1e-08	Illumina [41266535] (imputed)
rs13107325	4	103198082	rs13135092	30670697	HDL cholesterol x physical activity interaction (2df test)	SLC39A8	intron_variant	5e-19	Affymetrix, Illumina [at least 2500000] (imputed)
rs13107325	4	103198082	rs13135092	30643258	Adventurousness	SLC39A8	intron_variant	3e-11	Illumina [9339358] (imputed)
rs57800857	4	140863365	rs57800857	30595370	Body mass index	MAML3	intron_variant	1e-12	NR [~ 8900000] (imputed)
rs57800857	4	140868894	rs769662	30038396	Educational attainment (years of education)	MAML3	intron_variant	9e-11	Affymetrix, Illumina [10000000] (imputed)
rs57800857	4	140886963	rs13109980	30643251	Age of smoking initiation (MTAG)	MAML3	intron_variant	3e-19	NR [9732723] (imputed)
rs57800857	4	140886963	rs13109980	30643251	Smoking initiation (ever regular vs never regular)	MAML3	intron_variant	3e-16	NR [~ 10000000] (imputed)
rs57800857	4	140886963	rs13109980	30643251	Smoking initiation (ever regular vs never regular) (MTAG)	MAML3	intron_variant	6e-24	NR [9732723] (imputed)
rs57800857	4	140903155	rs35319653	30038396	Educational attainment (years of education)	MAML3	intron_variant	8e-16	Affymetrix, Illumina [10000000] (imputed)
rs57800857	4	140908755	rs13136239	28632202	Borderline personality disorder	MAML3	intron_variant	6e-06	Illumina [10736316] (imputed)
rs57800857	4	140908755	rs13136239	30643251	Age of smoking initiation	MAML3	intron_variant	6e-09	NR [~ 10000000] (imputed)
rs57800857	4	140909431	rs35612722	30038396	Educational attainment (MTAG)	MAML3	intron_variant	6e-14	Affymetrix, Illumina [7100000] (imputed)
rs57800857	4	140934146	rs17373621	30595370	Smoking status	MAML3	intron_variant	7e-10	NR [~ 8900000] (imputed)
rs57800857	4	140935264	rs17373738	30643258	Smoking status (ever vs never smokers)	MAML3	intron_variant	2e-09	Affymetrix [11514654] (imputed)
rs57800857	4	140945966	rs1912528	27225129	Educational attainment (years of education)	MAML3	intron_variant	2e-09	Affymetrix, Illumina, Perlegen [~ 9300000] (imputed)
rs4134943	6	20506815	rs12206516	30275531	Triglycerides	RF00019 - CDKAL1	intergenic_variant	2e-08	Affymetrix [up to 31400000] (imputed)
rs9366651	6	26276650	rs9393692	27046643	Educational attainment	HIST1H2BI - HIST1H4H	intergenic_variant	3e-11	Affymetrix [~ 17300000] (imputed)
rs9366651	6	26285867	rs3999544	28604730	Lung cancer	HIST1H4H - HIST1H3PS1	TF_binding_site_variant	1e-10	Illumina [10439017] (imputed)
rs9366651	6	26286149	rs34916901	29691431	Hand grip strength	HIST1H4H - HIST1H3PS1	TF_binding_site_variant	3e-10	Affymetrix [15275733] (imputed)
rs9366651	6	26293338	rs7746807	28039263	Cisplatin-induced ototoxicity	HIST1H4H - HIST1H3PS1	intergenic_variant	8e-06	Illumina [5060354] (imputed)
rs9366651	6	26323505	rs11756673	30643251	Smoking cessation (MTAG)	HIST1H3PS1 - BTN3A2	regulatory_region_variant	2e-13	NR [9732723] (imputed)
rs9366651	6	26325888	rs2179152	27225129	Educational attainment (years of education)	HIST1H3PS1 - BTN3A2	intergenic_variant	9e-09	Affymetrix, Illumina, Perlegen [~ 9300000] (imputed)
rs9366651	6	26325888	rs2179152	30038396	Educational attainment (years of education)	HIST1H3PS1 - BTN3A2	intergenic_variant	2e-19	Affymetrix, Illumina [10000000] (imputed)
rs9366651	6	26338257	rs4413606	30643251	Age of smoking initiation (MTAG)	HIST1H3PS1 - BTN3A2	intergenic_variant	1e-12	NR [9732723] (imputed)
rs1061801	6	33246518	rs3445	30643251	Smoking initiation (ever regular vs never regular) (MTAG)	B3GALT4, B3GALT4, B3GALT4, B3GALT4, B3GALT4	3_prime_UTR_variant	1e-09	NR [9732723] (imputed)
rs1061801	6	33282338	rs1061801	30038396	Educational attainment (years of education)	ZBTB22, ZBTB22, ZBTB22, ZBTB22, ZBTB22	3_prime_UTR_variant	1e-09	Affymetrix, Illumina [10000000] (imputed)
rs1061801	6	33282338	rs1061801	30038396	Educational attainment (MTAG)	ZBTB22, ZBTB22, ZBTB22, ZBTB22, ZBTB22	3_prime_UTR_variant	2e-10	Affymetrix, Illumina [7100000] (imputed)
rs1061801	6	33294098	rs9277979	30120083	Disrupted circadian rhythm (low relative amplitude of rest-activity cycles)	SMIM40	intron_variant	2e-06	Affymetrix [7969123] (imputed)
rs1061801	6	33306235	rs9277988	30643251	Age of smoking initiation (MTAG)	SMIM40 - MYL8P	intergenic_variant	7e-08	NR [9732723] (imputed)
rs205262	6	34563164	rs205262	25673413	Body mass index	C6orf106	intron_variant	2e-09	Affymetrix, Illumina [2550021]
rs205262	6	34563164	rs205262	25673413	Body mass index	C6orf106	intron_variant	2e-10	Affymetrix, Illumina [2550021]
rs205262	6	34563164	rs205262	25673413	Body mass index	C6orf106	intron_variant	3e-10	Affymetrix, Illumina [2550021]
rs205262	6	34563164	rs205262	28443625	BMI (adjusted for smoking behaviour)	C6orf106	intron_variant	3e-07	Affymetrix, Illumina, Perlegen [up to 2800000] (imputed)
rs205262	6	34563164	rs205262	28443625	BMI (adjusted for smoking behaviour)	C6orf106	intron_variant	3e-09	Affymetrix, Illumina, Perlegen [up to 2800000] (imputed)
rs205262	6	34563164	rs205262	28443625	BMI in non-smokers	C6orf106	intron_variant	3e-07	Affymetrix, Illumina, Perlegen [up to 2800000] (imputed)
rs205262	6	34563164	rs205262	28443625	BMI in non-smokers	C6orf106	intron_variant	6e-09	Affymetrix, Illumina, Perlegen [up to 2800000] (imputed)
rs205262	6	34563164	rs205262	28443625	Body mass index (joint analysis main effects and smoking interaction)	C6orf106	intron_variant	2e-07	Affymetrix, Illumina, Perlegen [up to 2800000] (imputed)
rs205262	6	34563164	rs205262	28443625	Body mass index (joint analysis main effects and smoking interaction)	C6orf106	intron_variant	3e-09	Affymetrix, Illumina, Perlegen [up to 2800000] (imputed)
rs205262	6	34563164	rs205262	26426971	Body mass index	C6orf106	intron_variant	2e-14	Affymetrix, Illumina, Perlegen [up to 2800000] (imputed)
rs205262	6	34563164	rs205262	30108127	Body mass index	C6orf106	intron_variant	8e-13	Affymetrix [at least 28613428] (imputed)
rs205262	6	34563164	rs205262	26961502	Body mass index	C6orf106	intron_variant	2e-09	NR [9288881] (imputed)
rs205262	6	34668635	rs9368830	30275531	HDL cholesterol	AL451165.2 - AL451165.1	intergenic_variant	4e-21	Affymetrix [up to 31400000] (imputed)
rs205262	6	34688946	rs9366863	30595370	Body mass index	AL451165.1 - AL139100.1	intergenic_variant	2e-44	NR [~ 8900000] (imputed)
rs205262	6	34714322	rs2764208	24871463	Systemic lupus erythematosus	AL139100.1 - SNRPC	regulatory_region_variant	7e-06	Illumina [NR]
rs205262	6	34793124	rs9469899	29691431	Hand grip strength	UHRF1BP1	intron_variant	3e-15	Affymetrix [15275733] (imputed)
rs205262	6	34793124	rs9469899	29892016	Prostate cancer	UHRF1BP1	intron_variant	5e-09	Illumina [20370935] (imputed)
rs205262	6	34793124	rs9469899	29892016	Prostate cancer (advanced)	UHRF1BP1	intron_variant	2e-06	Illumina [20370935] (imputed)
rs205262	6	34797241	rs9462027	26502338	Systemic lupus erythematosus	UHRF1BP1	intron_variant	8e-09	Illumina [644674]
rs205262	6	34797241	rs9462027	27399966	Systemic lupus erythematosus	UHRF1BP1	intron_variant	1e-10	NR [6344733] (imputed)
rs205262	6	34797241	rs9462027	28714469	Systemic lupus erythematosus	UHRF1BP1	intron_variant	2e-08	Illumina [at least 5000000] (imputed)
rs205262	6	34797756	rs112283401	30595370	Red cell distribution width	UHRF1BP1	intron_variant	4e-27	NR [~ 8900000] (imputed)
rs205262	6	34824636	rs11755393	19838195	Systemic lupus erythematosus	UHRF1BP1	missense_variant	2e-08	Illumina [~ 2100000] (imputed)
rs205262	6	34828553	rs6457796	26426971	Body mass index	UHRF1BP1	intron_variant	1e-14	Affymetrix, Illumina, Perlegen [up to 2800000] (imputed)
rs205262	6	34828553	rs6457796	30108127	Body mass index	UHRF1BP1	intron_variant	5e-13	Affymetrix [at least 28613428] (imputed)
rs4715208	6	50820940	rs2635727	30664634	Body fat distribution (arm fat ratio)	TFAP2B - RPS17P5	intergenic_variant	1e-10	Affymetrix [25472837] (imputed)
rs4715208	6	50820940	rs2635727	30664634	Body fat distribution (arm fat ratio)	TFAP2B - RPS17P5	intergenic_variant	1e-16	Affymetrix [25472837] (imputed)
rs4715208	6	50820940	rs2635727	30664634	Body fat distribution (arm fat ratio)	TFAP2B - RPS17P5	intergenic_variant	3e-09	Affymetrix [25472837] (imputed)
rs4715208	6	50829471	rs4715208	25673412	Waist-hip ratio	RPS17P5 - AL049693.1	intergenic_variant	1e-08	Affymetrix, Illumina, Perlegen [up to 2542447] (imputed)
rs4715208	6	50829471	rs4715208	25673412	Waist-hip ratio	RPS17P5 - AL049693.1	intergenic_variant	8e-07	Affymetrix, Illumina, Perlegen [up to 2542447] (imputed)
rs10452738	7	69042724	rs2865116	27089181	Positive affect	RF00019 - AC006012.1	regulatory_region_variant	2e-06	Affymetrix, Illumina, Perlegen [at least 5170349] (imputed)
rs10452738	7	69042724	rs2865116	30643256	Positive affect	RF00019 - AC006012.1	regulatory_region_variant	5e-10	NR [NR]
rs10452738	7	69147703	rs2533449	28928442	Childhood ear infection	AUTS2	intron_variant	8e-09	Illumina [at least 560000] (imputed)
rs10452738	7	69150849	rs2851487	30595370	Systolic blood pressure	AUTS2	intron_variant	1e-08	NR [~ 8900000] (imputed)
rs10452738	7	69175653	rs513150	30643258	Adventurousness	AUTS2	intron_variant	2e-17	Illumina [9339358] (imputed)
rs10452738	7	69205760	rs4717520	30643258	General risk tolerance (MTAG)	AUTS2	intron_variant	2e-14	Affymetrix, Illumina [5869552] (imputed)
rs10452738	7	69268012	rs35213789	27182965	Childhood ear infection	AUTS2	intron_variant	4e-09	Illumina [13754664] (imputed)
rs10452738	7	69268012	rs35213789	28928442	Childhood ear infection	AUTS2	intron_variant	4e-09	Illumina [at least 560000] (imputed)
rs10452738	7	69318195	rs2865805	30595370	White blood cell count	AUTS2	intron_variant	5e-08	NR [~ 8900000] (imputed)
rs10452738	7	69396870	rs7809934	30643256	Positive affect	AUTS2	intron_variant	4e-09	NR [NR]
rs10452738	7	69415279	rs12698820	28928442	Childhood ear infection	AUTS2	intron_variant	2e-08	Illumina [at least 560000] (imputed)
rs10452738	7	69484366	rs7809303	30643251	Age of smoking initiation (MTAG)	AUTS2	intron_variant	6e-09	NR [9732723] (imputed)
rs10452738	7	69484366	rs7809303	30643251	Smoking initiation (ever regular vs never regular)	AUTS2	intron_variant	3e-15	NR [~ 10000000] (imputed)
rs10452738	7	69484366	rs7809303	30643251	Smoking initiation (ever regular vs never regular) (MTAG)	AUTS2	intron_variant	1e-20	NR [9732723] (imputed)
rs10452738	7	69567317	rs1476104	28928442	Childhood ear infection	AUTS2	intron_variant	7e-08	Illumina [at least 560000] (imputed)
rs10452738	7	69707623	rs1474368	28196072	Male-pattern baldness	AUTS2	intron_variant	5e-08	NR [NR] (imputed)
rs10452738	7	69735251	rs12112638	30038396	Cognitive performance	AUTS2	intron_variant	2e-11	Affymetrix, Illumina [10100000] (imputed)
rs10452738	7	69769369	rs2222544	30224653	Diastolic blood pressure	AUTS2	intron_variant	9e-09	Affymetrix, Illumina [~ 7100000] (imputed)
rs10452738	7	69783013	rs12698897	30595370	Heel bone mineral density	AUTS2	intron_variant	1e-08	NR [~ 8900000] (imputed)
rs10452738	7	69789374	rs6953344	30595370	Body mass index	AUTS2	intron_variant	1e-10	NR [~ 8900000] (imputed)
rs10452738	7	69806023	rs6943555	21471458	Alcohol consumption	AUTS2	intron_variant	4e-08	Affymetrix, Illumina, Perlegen [~ 2500000] (imputed)
rs7795394	7	113483569	rs6944092	30595370	Body mass index	AC073348.1 - PPP1R3A	intergenic_variant	2e-18	NR [~ 8900000] (imputed)
rs7795394	7	113622594	rs9641509	29691431	Hand grip strength	PPP1R3A	intron_variant	3e-08	Affymetrix [15275733] (imputed)
rs10828258	10	21783634	rs12770228	30108127	Body mass index	CASC10	3_prime_UTR_variant	6e-09	Affymetrix [at least 28613428] (imputed)
rs10828258	10	21806832	rs946711	30595370	Lung function (FEV1/FVC)	SKIDA1	5_prime_UTR_variant	1e-07	NR [~ 8900000] (imputed)
rs10828258	10	21819824	rs12253527	30593698	Body fat percentage	MLLT10	intron_variant	1e-08	Affymetrix [7794483] (imputed)
rs10828258	10	21820650	rs564819152	30531941	Physical activity (overall physical activity time)	MLLT10	intron_variant	4e-09	NR [9926106] (imputed)
rs10828258	10	21830104	rs11012732	21804547	Meningioma	MLLT10	intron_variant	2e-14	Illumina [270875]
rs10828258	10	21830104	rs11012732	30595370	Body mass index	MLLT10	intron_variant	2e-25	NR [~ 8900000] (imputed)
rs10828258	10	21830104	rs11012732	30595370	Lung function (FVC)	MLLT10	intron_variant	1e-10	NR [~ 8900000] (imputed)
rs10828258	10	21834536	rs7098100	29059683	Breast cancer	MLLT10	intron_variant	1e-18	Illumina [~ 11800000] (imputed)
rs10828258	10	21849769	rs11012737	30504769	Gallstone disease	MLLT10	intron_variant	4e-12	Affymetrix, Illumina [43000000] (imputed)
rs10828258	10	21878144	rs35587371	30258056	Lateral ventricular volume in normal aging	MLLT10	intron_variant	2e-08	Affymetrix, Illumina [NR] (imputed)
rs10828258	10	21894028	rs11012750	30595370	Smoking status	MLLT10	intron_variant	3e-08	NR [~ 8900000] (imputed)
rs10828258	10	21908803	rs1243188	29691431	Hand grip strength	MLLT10	intron_variant	2e-13	Affymetrix [15275733] (imputed)
rs10828258	10	21915619	rs1243180	23535730	Ovarian cancer	MLLT10	intron_variant	1e-07	Illumina [2508744] (imputed)
rs10828258	10	21915619	rs1243180	23535730	Ovarian cancer	MLLT10	intron_variant	2e-08	Illumina [2508744] (imputed)
rs10828258	10	21915619	rs1243180	25581431	Epithelial ovarian cancer	MLLT10	intron_variant	1e-09	Illumina [up to 10962898] (imputed)
rs10828258	10	21916728	rs1243182	29691431	Hand grip strength	MLLT10	intron_variant	4e-16	Affymetrix [15275733] (imputed)
rs10828258	10	21957229	rs2183271	30038396	Educational attainment (years of education)	MLLT10	intron_variant	2e-08	Affymetrix, Illumina [10000000] (imputed)
rs10828258	10	21957229	rs2183271	30038396	Educational attainment (MTAG)	MLLT10	intron_variant	2e-09	Affymetrix, Illumina [7100000] (imputed)
rs10828258	10	22032942	rs7072776	23535729	Breast cancer	MLLT10 - DNAJC1	intergenic_variant	4e-14	Affymetrix, Illumina [~ 2600000] (imputed)
rs10828258	10	22032942	rs7072776	25751625	Breast cancer	MLLT10 - DNAJC1	intergenic_variant	1e-14	Affymetrix, Illumina [~ 11600000] (imputed)
rs10828258	10	22032942	rs7072776	29059683	Breast cancer	MLLT10 - DNAJC1	intergenic_variant	2e-19	Illumina [~ 11800000] (imputed)
rs10828258	10	22032942	rs7072776	25751625	Breast cancer	MLLT10 - DNAJC1	intergenic_variant	8e-10	Affymetrix, Illumina [~ 14000000] (imputed)
rs10828258	10	22032942	rs7072776	30643251	Age of smoking initiation (MTAG)	MLLT10 - DNAJC1	intergenic_variant	1e-09	NR [9732723] (imputed)
rs10828258	10	22032942	rs7072776	30643251	Smoking initiation (ever regular vs never regular)	MLLT10 - DNAJC1	intergenic_variant	6e-15	NR [~ 10000000] (imputed)
rs10828258	10	22032942	rs7072776	30643251	Smoking initiation (ever regular vs never regular) (MTAG)	MLLT10 - DNAJC1	intergenic_variant	3e-18	NR [9732723] (imputed)
rs10828258	10	22037809	rs6482190	30617275	Smoking initiation	MLLT10 - DNAJC1	intergenic_variant	9e-09	Affymetrix, Illumina [up to 1207583] (imputed)
rs10828258	10	22285371	rs4364959	30019117	Adolescent idiopathic scoliosis	DNAJC1	intron_variant	2e-15	Affymetrix [NR]
rs10828258	10	22288132	rs4748779	30643258	Smoking status (ever vs never smokers)	DNAJC1	intron_variant	1e-09	Affymetrix [11514654] (imputed)
rs7924036	10	64878118	rs6479877	27989323	Vascular endothelial growth factor levels	RNU6-543P - AL590502.1	intergenic_variant	1e-07	NR [10700000] (imputed)
rs7924036	10	64878118	rs6479877	30837465	Glycine levels	RNU6-543P - AL590502.1	intergenic_variant	1e-10	Affymetrix, Illumina [NR] (imputed)
rs7924036	10	64904071	rs7073746	30595370	Menarche (age at onset)	NRBF2	intron_variant	2e-09	NR [~ 8900000] (imputed)
rs7924036	10	64927823	rs1935	30504769	Gallstone disease	JMJD1C	missense_variant	9e-12	Affymetrix, Illumina [43000000] (imputed)
rs7924036	10	64927823	rs1935	30778226	Waist-to-hip ratio adjusted for BMI (additive genetic model)	JMJD1C	missense_variant	1e-06	Affymetrix, Illumina [at least 228985]
rs7924036	10	64934548	rs10822145	25961943	Triglycerides	JMJD1C	intron_variant	7e-11	Affymetrix, Illumina, Perlegen [up to 9657952] (imputed)
rs7924036	10	64934548	rs10822145	29507422	Triglycerides	JMJD1C	intron_variant	1e-18	Affymetrix [at least 7091467] (imputed)
rs7924036	10	64934548	rs10822145	29507422	Triglycerides	JMJD1C	intron_variant	1e-20	Affymetrix [at least 7091467] (imputed)
rs7924036	10	64955581	rs10761723	29403010	Prothrombin time	JMJD1C	intron_variant	4e-12	Illumina [6108953] (imputed)
rs7924036	10	64963449	rs4379723	23263863	Platelet count	JMJD1C	intron_variant	7e-07	Illumina [544917]
rs7924036	10	64988931	rs7916868	26561523	Fibrinogen levels	JMJD1C	intron_variant	2e-22	Affymetrix, Illumina [~ 10700000] (imputed)
rs7924036	10	64988931	rs7916868	28107422	Fibrinogen levels	JMJD1C	intron_variant	1e-21	Affymetrix, Illumina [10883314] (imputed)
rs7924036	10	64988931	rs7916868	29403010	Triglyceride levels	JMJD1C	intron_variant	1e-10	Illumina [6108953] (imputed)
rs7924036	10	65005399	rs7902343	29507422	Low density lipoprotein cholesterol levels	JMJD1C	intron_variant	1e-07	Affymetrix [at least 7091467] (imputed)
rs7924036	10	65005399	rs7902343	29507422	Low density lipoprotein cholesterol levels	JMJD1C	intron_variant	4e-08	Affymetrix [at least 7091467] (imputed)
rs7924036	10	65005399	rs7902343	29507422	Triglycerides	JMJD1C	intron_variant	4e-17	Affymetrix [at least 7091467] (imputed)
rs7924036	10	65005399	rs7902343	29507422	Triglycerides	JMJD1C	intron_variant	2e-20	Affymetrix [at least 7091467] (imputed)
rs7924036	10	65010672	rs10995477	27863252	Granulocyte count	JMJD1C	intron_variant	5e-22	Affymetrix [~ 2500000] (imputed)
rs7924036	10	65010672	rs10995477	27863252	Neutrophil count	JMJD1C	intron_variant	2e-23	Affymetrix [~ 2500000] (imputed)
rs7924036	10	65010672	rs10995477	27863252	Sum neutrophil eosinophil counts	JMJD1C	intron_variant	5e-23	Affymetrix [~ 2500000] (imputed)
rs7924036	10	65010672	rs10995477	27863252	White blood cell count	JMJD1C	intron_variant	9e-22	Affymetrix [~ 2500000] (imputed)
rs7924036	10	65016174	rs7088799	27989323	Interleukin-10 levels	JMJD1C	intron_variant	3e-07	NR [10700000] (imputed)
rs7924036	10	65027610	rs10761731	20686565	Triglycerides	JMJD1C	intron_variant	3e-12	Affymetrix, Illumina, Perlegen [~ 2600000] (imputed)
rs7924036	10	65027610	rs10761731	24026423	Platelet count	JMJD1C	intron_variant	2e-06	Illumina [476395]
rs7924036	10	65027610	rs10761731	24097068	Triglycerides	JMJD1C	intron_variant	8e-12	NR [NR] (imputed)
rs7924036	10	65027610	rs10761731	22139419	Platelet count	JMJD1C	intron_variant	2e-24	Affymetrix, Illumina [~ 2500000] (imputed)
rs7924036	10	65027610	rs10761731	26805783	Platelet count	JMJD1C	intron_variant	6e-08	Illumina [2232944] (imputed)
rs7924036	10	65027610	rs10761731	27286809	C-reactive protein levels or HDL-cholesterol levels (pleiotropy)	JMJD1C	intron_variant	2e-08	NR [2501543] (imputed)
rs7924036	10	65027610	rs10761731	27989323	Interleukin-12p70 levels	JMJD1C	intron_variant	6e-10	NR [10700000] (imputed)
rs7924036	10	65027610	rs10761731	27989323	Vascular endothelial growth factor levels	JMJD1C	intron_variant	1e-11	NR [10700000] (imputed)
rs7924036	10	65027610	rs10761731	27863252	Neutrophil percentage of white cells	JMJD1C	intron_variant	3e-11	Affymetrix [~ 2500000] (imputed)
rs7924036	10	65027610	rs10761731	29507422	Triglycerides	JMJD1C	intron_variant	3e-14	Affymetrix [at least 7091467] (imputed)
rs7924036	10	65027610	rs10761731	29507422	Triglycerides	JMJD1C	intron_variant	1e-16	Affymetrix [at least 7091467] (imputed)
rs7924036	10	65048306	rs7080386	29875488	Blood protein levels	JMJD1C	intron_variant	2e-13	Affymetrix [10572788] (imputed)
rs7924036	10	65050659	rs7075195	24026423	Mean platelet volume	JMJD1C	intron_variant	3e-18	Illumina [476395]
rs7924036	10	65050659	rs7075195	22139419	Mean platelet volume	JMJD1C	intron_variant	2e-44	Affymetrix, Illumina [~ 2500000] (imputed)
rs7924036	10	65062008	rs10761739	29326435	Intelligence (MTAG)	JMJD1C	intron_variant	3e-15	Affymetrix [NR]
rs7924036	10	65066186	rs10761741	26910538	Vascular endothelial growth factor levels	JMJD1C	intron_variant	3e-19	Affymetrix, Illumina [6705861] (imputed)
rs7924036	10	65066186	rs10761741	27225129	Educational attainment (years of education)	JMJD1C	intron_variant	7e-09	Affymetrix, Illumina, Perlegen [~ 9300000] (imputed)
rs7924036	10	65066186	rs10761741	27863252	Mean platelet volume	JMJD1C	intron_variant	5e-287	Affymetrix [~ 2500000] (imputed)
rs7924036	10	65066186	rs10761741	27863252	Platelet count	JMJD1C	intron_variant	3e-96	Affymetrix [~ 2500000] (imputed)
rs7924036	10	65101207	rs10740118	24823311	Plasma omega-6 polyunsaturated fatty acid levels (linoleic acid)	JMJD1C	intron_variant	8e-09	Affymetrix, Illumina [~ 2500000] (imputed)
rs7924036	10	65101207	rs10740118	27863252	Platelet distribution width	JMJD1C	intron_variant	3e-51	Affymetrix [~ 2500000] (imputed)
rs7924036	10	65104500	rs7896518	22423221	Mean platelet volume	JMJD1C	intron_variant	2e-12	Affymetrix, Illumina [~ 2200000] (imputed)
rs7924036	10	65104500	rs7896518	26805783	Platelet count	JMJD1C	intron_variant	4e-08	Illumina [2232944] (imputed)
rs7924036	10	65104500	rs7896518	27863252	Myeloid white cell count	JMJD1C	intron_variant	6e-21	Affymetrix [~ 2500000] (imputed)
rs7924036	10	65104500	rs7896518	27863252	Sum basophil neutrophil counts	JMJD1C	intron_variant	1e-22	Affymetrix [~ 2500000] (imputed)
rs7924036	10	65104500	rs7896518	29186694	Cognitive ability	JMJD1C	intron_variant	8e-07	Affymetrix, Illumina [7357080] (imputed)
rs7924036	10	65104500	rs7896518	29186694	Cognitive ability (MTAG)	JMJD1C	intron_variant	4e-11	Affymetrix, Illumina, Perlegen [7333576] (imputed)
rs7924036	10	65104500	rs7896518	30595370	Lung function (FEV1/FVC)	JMJD1C	intron_variant	6e-16	NR [~ 8900000] (imputed)
rs7924036	10	65118203	rs10822161	29403010	Serum alkaline phosphatase levels	JMJD1C	intron_variant	1e-22	Illumina [6108953] (imputed)
rs7924036	10	65121565	rs12355784	18940312	Liver enzyme levels	JMJD1C	intron_variant	5e-10	Affymetrix, Illumina [up to 496032]
rs7924036	10	65128619	rs10761750	27989323	Vascular endothelial growth factor levels	JMJD1C	intron_variant	9e-08	NR [10700000] (imputed)
rs7924036	10	65133822	rs7923609	22001757	Liver enzyme levels (alkaline phosphatase)	JMJD1C	intron_variant	6e-23	Affymetrix, Illumina, Perlegen [~ 2600000] (imputed)
rs7924036	10	65133822	rs7923609	25201988	Educational attainment	JMJD1C	intron_variant	1e-06	Affymetrix, Illumina [NR] (imputed)
rs7924036	10	65134778	rs2893919	30670697	Triglycerides x physical activity interaction (2df test)	JMJD1C	intron_variant	3e-23	Affymetrix, Illumina [at least 2500000] (imputed)
rs7924036	10	65138910	rs7910927	22829776	Sex hormone-binding globulin levels	JMJD1C	intron_variant	1e-25	Affymetrix, Illumina [2543887] (imputed)
rs7924036	10	65138910	rs7910927	22829776	Sex hormone-binding globulin levels	JMJD1C	intron_variant	2e-13	Affymetrix, Illumina [2543887] (imputed)
rs7924036	10	65138910	rs7910927	22829776	Sex hormone-binding globulin levels	JMJD1C	intron_variant	6e-35	Affymetrix, Illumina [2543887] (imputed)
rs7924036	10	65154885	rs10761751	30595370	White blood cell count	JMJD1C	intron_variant	4e-56	NR [~ 8900000] (imputed)
rs7924036	10	65162153	rs7896783	23969696	Fibrinogen	JMJD1C	intron_variant	9e-22	Affymetrix, Illumina [2515567] (imputed)
rs7924036	10	65165184	rs10822168	29403010	Total bilirubin levels	JMJD1C	intron_variant	3e-11	Illumina [6108953] (imputed)
rs7924036	10	65172328	rs10761756	28107422	Fibrinogen levels	JMJD1C	intron_variant	5e-20	Affymetrix, Illumina [2749429] (imputed)
rs7924036	10	65191645	rs7924036	29942086	Intelligence	JMJD1C	intron_variant	2e-08	Affymetrix, Illumina [9295118] (imputed)
rs7924036	10	65191645	rs7924036	30038396	Educational attainment (years of education)	JMJD1C	intron_variant	3e-21	Affymetrix, Illumina [10000000] (imputed)
rs7924036	10	65191645	rs7924036	30038396	Educational attainment (MTAG)	JMJD1C	intron_variant	5e-22	Affymetrix, Illumina [7100000] (imputed)
rs7924036	10	65191645	rs7924036	30595370	Body mass index	JMJD1C	intron_variant	6e-12	NR [~ 8900000] (imputed)
rs7924036	10	65203808	rs3999089	29507422	Low density lipoprotein cholesterol levels	JMJD1C	intron_variant	7e-07	Affymetrix [at least 7091467] (imputed)
rs7924036	10	65203808	rs3999089	29507422	Low density lipoprotein cholesterol levels	JMJD1C	intron_variant	4e-07	Affymetrix [at least 7091467] (imputed)
rs7924036	10	65203808	rs3999089	29507422	Triglycerides	JMJD1C	intron_variant	2e-20	Affymetrix [at least 7091467] (imputed)
rs7924036	10	65203808	rs3999089	29507422	Triglycerides	JMJD1C	intron_variant	2e-23	Affymetrix [at least 7091467] (imputed)
rs7924036	10	65271488	rs10740131	27989323	Interferon gamma levels	JMJD1C	intron_variant	8e-06	NR [10700000] (imputed)
rs7924036	10	65274927	rs10761779	18940312	Liver enzyme levels	JMJD1C	intron_variant	7e-10	Affymetrix, Illumina [up to 496032]
rs7924036	10	65301725	rs7897379	28334899	Triglyceride levels	REEP3	intron_variant	3e-19	Affymetrix, Illumina [up to 1900000] (imputed)
rs7924036	10	65301725	rs7897379	29875488	Blood protein levels	REEP3	intron_variant	9e-12	Affymetrix [10572788] (imputed)
rs7924036	10	65308750	rs10761784	30642921	Factor VII activity	REEP3	intron_variant	1e-09	Affymetrix, Illumina [10044948] (imputed)
rs7924036	10	65308750	rs10761784	30642921	Factor VII activity	REEP3	intron_variant	7e-10	Affymetrix, Illumina [10044948] (imputed)
rs7924036	10	65308750	rs10761784	30642921	Factor VII activity or levels	REEP3	intron_variant	4e-09	Affymetrix, Illumina [10044948] (imputed)
rs7924036	10	65314711	rs2163188	28892062	Body mass index	REEP3	intron_variant	2e-08	Illumina [6108953] (imputed)
rs7924036	10	65314711	rs2163188	30108127	Body mass index	REEP3	intron_variant	4e-08	Affymetrix [at least 28613428] (imputed)
rs7924036	10	65315433	rs10740134	30837465	Glycine levels	REEP3	intron_variant	1e-12	Affymetrix, Illumina [NR] (imputed)
rs7924036	10	65315800	rs7919685	29892015	Atrial fibrillation	REEP3	intron_variant	2e-14	Affymetrix, Illumina [up to 12149979] (imputed)
rs7924036	10	65315800	rs7919685	29892015	Atrial fibrillation	REEP3	intron_variant	5e-16	Affymetrix, Illumina [up to 12149979] (imputed)
rs7924036	10	65318766	rs10761785	24823311	Plasma omega-6 polyunsaturated fatty acid levels (adrenic acid)	REEP3	intron_variant	7e-07	Affymetrix, Illumina [~ 2500000] (imputed)
rs7924036	10	65318766	rs10761785	25673413	Body mass index	REEP3	intron_variant	3e-06	Affymetrix, Illumina [2550021]
rs7924036	10	65318766	rs10761785	30595370	Red blood cell count	REEP3	intron_variant	4e-14	NR [~ 8900000] (imputed)
rs7924036	10	65321147	rs12245149	30061737	Atrial fibrillation	REEP3	intron_variant	2e-12	Illumina [34740186] (imputed)
rs7924036	10	65333648	rs6479908	27841878	Diastolic blood pressure	REEP3	intron_variant	1e-09	Affymetrix [at least 2696785] (imputed)
rs7924036	10	65336185	rs7077256	29326435	Intelligence (MTAG)	REEP3	intron_variant	5e-11	Affymetrix [NR]
rs7924036	10	65337153	rs10822184	22936694	Androgen levels	REEP3	intron_variant	1e-08	Illumina [642461]
rs7924036	10	65365385	rs1896995	29326435	Intelligence (MTAG)	REEP3	intron_variant	3e-08	Affymetrix [NR]
rs7924036	10	65365385	rs1896995	29403010	Platelet count	REEP3	intron_variant	5e-21	Illumina [6108953] (imputed)
rs2439823	10	99772404	rs563296	29691431	Hand grip strength	CRTAC1	intron_variant	3e-12	Affymetrix [15275733] (imputed)
rs2439823	10	99778226	rs2439823	29691431	Hand grip strength	CRTAC1	intron_variant	3e-09	Affymetrix [15275733] (imputed)
rs2439823	10	99778226	rs2439823	30595370	Body mass index	CRTAC1	intron_variant	1e-22	NR [~ 8900000] (imputed)
rs10883618	10	103215890	rs7913802	30643251	Smoking initiation (ever regular vs never regular) (MTAG)	BTRC	intron_variant	1e-08	NR [9732723] (imputed)
rs4755725	11	43634973	rs10838137	30593698	Body fat percentage	AC068205.2, AC068205.1	intron_variant	1e-09	Affymetrix [7794483] (imputed)
rs4755725	11	43634973	rs10838137	30593698	Body fat percentage	AC068205.2, AC068205.1	intron_variant	6e-06	Affymetrix [7794483] (imputed)
rs4755725	11	43642130	rs4755726	26426971	Body mass index	AC068205.2, AC068205.1	intron_variant	7e-09	Affymetrix, Illumina, Perlegen [up to 2800000] (imputed)
rs4755725	11	43642130	rs4755726	30108127	Body mass index	AC068205.2, AC068205.1	intron_variant	1e-10	Affymetrix [at least 28613428] (imputed)
rs4755725	11	43648368	rs4237643	24929828	Lung function (forced vital capacity)	AC068205.1, AC068205.2	intron_variant	4e-08	Affymetrix, Illumina [2762059] (imputed)
rs4755725	11	43690717	rs17596617	30804560	FEV1	AC068205.2, AC068205.1	intron_variant	1e-13	Affymetrix [19819130] (imputed)
rs4755725	11	43690717	rs17596617	30804560	Lung function (FVC)	AC068205.2, AC068205.1	intron_variant	4e-15	Affymetrix [19819130] (imputed)
rs4755725	11	43692423	rs59227842	30595370	Body mass index	AC068205.2, AC068205.1	intron_variant	4e-28	NR [~ 8900000] (imputed)
rs4755725	11	43696316	rs6485443	30595370	Lung function (FVC)	AC068205.2	intron_variant	2e-16	NR [~ 8900000] (imputed)
rs4755725	11	43696917	rs7116641	29212778	Coronary artery disease	AC068205.2	intron_variant	1e-08	Affymetrix [at least 7947838] (imputed)
rs11039324	11	47393638	rs4992357	29844566	General cognitive ability	SPI1	intron_variant	2e-07	Affymetrix, Illumina [at least 2500000] (imputed)
rs11039324	11	47397353	rs56030824	30643251	Alcohol consumption (drinks per week)	SPI1	intron_variant	1e-13	NR [~ 10000000] (imputed)
rs11039324	11	47457539	rs11604680	30643258	Alcohol consumption (drinks per week)	PSMC3 - RAPSN	regulatory_region_variant	7e-17	Affymetrix [11514936] (imputed)
rs11039324	11	47457539	rs11604680	30643251	Alcohol consumption (drinks per week) (MTAG)	PSMC3 - RAPSN	regulatory_region_variant	4e-16	NR [~ 9732723] (imputed)
rs11039324	11	47475189	rs35184771	29500382	Feeling lonely	RAPSN - CELF1	regulatory_region_variant	1e-08	NR [10847151] (imputed)
rs11039324	11	47529947	rs7124681	28448500	Body mass index	CELF1	intron_variant	1e-11	Affymetrix, Illumina, Perlegen [~ 2500000] (imputed)
rs11039324	11	47529947	rs7124681	28448500	Body mass index	CELF1	intron_variant	2e-06	Affymetrix, Illumina, Perlegen [~ 2500000] (imputed)
rs11039324	11	47529947	rs7124681	28448500	Body mass index	CELF1	intron_variant	3e-07	Affymetrix, Illumina, Perlegen [~ 2500000] (imputed)
rs11039324	11	47529947	rs7124681	28448500	Body mass index	CELF1	intron_variant	5e-12	Affymetrix, Illumina, Perlegen [~ 2500000] (imputed)
rs11039324	11	47529947	rs7124681	28448500	Body mass index	CELF1	intron_variant	7e-07	Affymetrix, Illumina, Perlegen [~ 2500000] (imputed)
rs11039324	11	47529947	rs7124681	28448500	Body mass index	CELF1	intron_variant	8e-07	Affymetrix, Illumina, Perlegen [~ 2500000] (imputed)
rs11039324	11	47529947	rs7124681	28448500	Body mass index (joint analysis main effects and physical activity interaction)	CELF1	intron_variant	2e-11	Affymetrix, Illumina, Perlegen [~ 2500000] (imputed)
rs11039324	11	47529947	rs7124681	28448500	Body mass index (joint analysis main effects and physical activity interaction)	CELF1	intron_variant	5e-06	Affymetrix, Illumina, Perlegen [~ 2500000] (imputed)
rs11039324	11	47529947	rs7124681	28448500	Body mass index (joint analysis main effects and physical activity interaction)	CELF1	intron_variant	5e-06	Affymetrix, Illumina, Perlegen [~ 2500000] (imputed)
rs11039324	11	47529947	rs7124681	28448500	Body mass index (joint analysis main effects and physical activity interaction)	CELF1	intron_variant	6e-11	Affymetrix, Illumina, Perlegen [~ 2500000] (imputed)
rs11039324	11	47529947	rs7124681	28448500	Body mass index (joint analysis main effects and physical activity interaction)	CELF1	intron_variant	7e-06	Affymetrix, Illumina, Perlegen [~ 2500000] (imputed)
rs11039324	11	47529947	rs7124681	28448500	Body mass index in physically active individuals	CELF1	intron_variant	2e-08	Affymetrix, Illumina, Perlegen [~ 2500000] (imputed)
rs11039324	11	47529947	rs7124681	28448500	Body mass index in physically active individuals	CELF1	intron_variant	4e-09	Affymetrix, Illumina, Perlegen [~ 2500000] (imputed)
rs11039324	11	47529947	rs7124681	26426971	Body mass index	CELF1	intron_variant	3e-19	Affymetrix, Illumina, Perlegen [up to 2800000] (imputed)
rs11039324	11	47529947	rs7124681	30108127	Body mass index	CELF1	intron_variant	1e-19	Affymetrix [at least 28613428] (imputed)
rs11039324	11	47529947	rs7124681	30595370	Body mass index	CELF1	intron_variant	1e-39	NR [~ 8900000] (imputed)
rs11039324	11	47606483	rs11605348	29942086	Intelligence	NDUFS3 - FAM180B	intergenic_variant	1e-08	Affymetrix, Illumina [9295118] (imputed)
rs11039324	11	47606483	rs11605348	29970889	Loneliness	NDUFS3 - FAM180B	intergenic_variant	1e-07	NR [NR] (imputed)
rs11039324	11	47606483	rs11605348	29970889	Loneliness (MTAG)	NDUFS3 - FAM180B	intergenic_variant	1e-08	NR [NR] (imputed)
rs11039324	11	47623890	rs12363232	30643258	Risk-taking tendency (4-domain principal component model)	C1QTNF4 - MTCH2	intergenic_variant	1e-09	Affymetrix [~ 11515000] (imputed)
rs11039324	11	47640429	rs1064608	30038396	Cognitive performance	MTCH2	missense_variant	3e-10	Affymetrix, Illumina [10100000] (imputed)
rs11039324	11	47648042	rs4752856	29942085	Worry	MTCH2	intron_variant	1e-08	Affymetrix [10847151] (imputed)
rs11039324	11	47650993	rs3817334	20935630	Body mass index	MTCH2	intron_variant	2e-12	Affymetrix, Illumina, Perlegen [~ 2800000] (imputed)
rs11039324	11	47650993	rs3817334	25673413	Body mass index	MTCH2	intron_variant	1e-17	Affymetrix, Illumina [2550021]
rs11039324	11	47650993	rs3817334	25673413	Body mass index	MTCH2	intron_variant	2e-10	Affymetrix, Illumina [2550021]
rs11039324	11	47650993	rs3817334	25673413	Body mass index	MTCH2	intron_variant	5e-17	Affymetrix, Illumina [2550021]
rs11039324	11	47650993	rs3817334	25673413	Body mass index	MTCH2	intron_variant	2e-11	Affymetrix, Illumina [2550021]
rs11039324	11	47650993	rs3817334	28443625	BMI (adjusted for smoking behaviour)	MTCH2	intron_variant	1e-11	Affymetrix, Illumina, Perlegen [up to 2800000] (imputed)
rs11039324	11	47650993	rs3817334	28443625	BMI (adjusted for smoking behaviour)	MTCH2	intron_variant	1e-07	Affymetrix, Illumina, Perlegen [up to 2800000] (imputed)
rs11039324	11	47650993	rs3817334	28443625	BMI (adjusted for smoking behaviour)	MTCH2	intron_variant	2e-06	Affymetrix, Illumina, Perlegen [up to 2800000] (imputed)
rs11039324	11	47650993	rs3817334	28443625	BMI in non-smokers	MTCH2	intron_variant	1e-08	Affymetrix, Illumina, Perlegen [up to 2800000] (imputed)
rs11039324	11	47650993	rs3817334	28443625	BMI in non-smokers	MTCH2	intron_variant	6e-06	Affymetrix, Illumina, Perlegen [up to 2800000] (imputed)
rs11039324	11	47650993	rs3817334	28443625	Body mass index (joint analysis main effects and smoking interaction)	MTCH2	intron_variant	3e-06	Affymetrix, Illumina, Perlegen [up to 2800000] (imputed)
rs11039324	11	47650993	rs3817334	28443625	Body mass index (joint analysis main effects and smoking interaction)	MTCH2	intron_variant	4e-07	Affymetrix, Illumina, Perlegen [up to 2800000] (imputed)
rs11039324	11	47650993	rs3817334	28443625	Body mass index (joint analysis main effects and smoking interaction)	MTCH2	intron_variant	7e-12	Affymetrix, Illumina, Perlegen [up to 2800000] (imputed)
rs11039324	11	47650993	rs3817334	28448500	Body mass index	MTCH2	intron_variant	1e-11	Affymetrix, Illumina, Perlegen [~ 2500000] (imputed)
rs11039324	11	47650993	rs3817334	28448500	Body mass index	MTCH2	intron_variant	2e-06	Affymetrix, Illumina, Perlegen [~ 2500000] (imputed)
rs11039324	11	47650993	rs3817334	28448500	Body mass index	MTCH2	intron_variant	3e-07	Affymetrix, Illumina, Perlegen [~ 2500000] (imputed)
rs11039324	11	47650993	rs3817334	28448500	Body mass index	MTCH2	intron_variant	1e-07	Affymetrix, Illumina, Perlegen [~ 2500000] (imputed)
rs11039324	11	47650993	rs3817334	28448500	Body mass index	MTCH2	intron_variant	3e-06	Affymetrix, Illumina, Perlegen [~ 2500000] (imputed)
rs11039324	11	47650993	rs3817334	28448500	Body mass index	MTCH2	intron_variant	5e-12	Affymetrix, Illumina, Perlegen [~ 2500000] (imputed)
rs11039324	11	47650993	rs3817334	28448500	Body mass index (joint analysis main effects and physical activity interaction)	MTCH2	intron_variant	1e-11	Affymetrix, Illumina, Perlegen [~ 2500000] (imputed)
rs11039324	11	47650993	rs3817334	28448500	Body mass index (joint analysis main effects and physical activity interaction)	MTCH2	intron_variant	1e-06	Affymetrix, Illumina, Perlegen [~ 2500000] (imputed)
rs11039324	11	47650993	rs3817334	28448500	Body mass index (joint analysis main effects and physical activity interaction)	MTCH2	intron_variant	5e-11	Affymetrix, Illumina, Perlegen [~ 2500000] (imputed)
rs11039324	11	47650993	rs3817334	28448500	Body mass index in physically active individuals	MTCH2	intron_variant	3e-08	Affymetrix, Illumina, Perlegen [~ 2500000] (imputed)
rs11039324	11	47650993	rs3817334	28448500	Body mass index in physically active individuals	MTCH2	intron_variant	5e-06	Affymetrix, Illumina, Perlegen [~ 2500000] (imputed)
rs11039324	11	47650993	rs3817334	28448500	Body mass index in physically active individuals	MTCH2	intron_variant	7e-09	Affymetrix, Illumina, Perlegen [~ 2500000] (imputed)
rs11039324	11	47650993	rs3817334	28892062	Body mass index	MTCH2	intron_variant	1e-24	Illumina [6108953] (imputed)
rs11039324	11	47650993	rs3817334	26426971	Body mass index	MTCH2	intron_variant	1e-18	Affymetrix, Illumina, Perlegen [up to 2800000] (imputed)
rs11039324	11	47650993	rs3817334	29844566	General cognitive ability	MTCH2	intron_variant	9e-10	Affymetrix, Illumina [at least 2500000] (imputed)
rs11039324	11	47650993	rs3817334	30108127	Body mass index	MTCH2	intron_variant	6e-20	Affymetrix [at least 28613428] (imputed)
rs11039324	11	47650993	rs3817334	26961502	Body mass index	MTCH2	intron_variant	2e-13	NR [9288881] (imputed)
rs11039324	11	47663049	rs10838738	19079261	Body mass index	MTCH2	intron_variant	5e-09	Affymetrix, Illumina [2399588] (imputed)
rs11039324	11	47669175	rs59360790	30593698	Body fat percentage	MTCH2 - AGBL2	intergenic_variant	1e-16	Affymetrix [7794483] (imputed)
rs11039324	11	47669175	rs59360790	30593698	Body fat percentage	MTCH2 - AGBL2	intergenic_variant	2e-07	Affymetrix [7794483] (imputed)
rs11039324	11	47669175	rs59360790	30593698	Body fat percentage	MTCH2 - AGBL2	intergenic_variant	8e-11	Affymetrix [7794483] (imputed)
rs11039324	11	47687147	rs12787112	29500382	Suffering from nerves	AGBL2	intron_variant	4e-16	NR [10847151] (imputed)
rs11039324	11	47728617	rs11039348	30643251	Smoking initiation (ever regular vs never regular) (MTAG)	AGBL2	intron_variant	2e-07	NR [9732723] (imputed)
rs11039324	11	47737501	rs11039355	30367059	Free thyroxine concentration	AGBL2 - FNBP4	regulatory_region_variant	8e-11	Affymetrix, Illumina [8048941] (imputed)
rs11039324	11	47761471	rs11602339	28892062	Body mass index	FNBP4	intron_variant	1e-09	Illumina [6108953] (imputed)
rs11039324	11	47769564	rs34923397	29844566	General cognitive ability	FNBP4	intron_variant	5e-08	Affymetrix, Illumina [at least 2500000] (imputed)
rs11039324	11	47781306	rs7927771	27089181	Subjective well-being	FNBP4	intron_variant	4e-06	Affymetrix, Illumina, Perlegen [at least 5170349] (imputed)
rs11039324	11	47796062	rs11039389	29255261	Neuroticism	FNBP4 - NUP160	intergenic_variant	1e-11	Illumina [18485882] (imputed)
rs11039324	11	47796062	rs11039389	29942085	Neuroticism	FNBP4 - NUP160	intergenic_variant	7e-11	Affymetrix [10847151] (imputed)
rs11039324	11	47796062	rs11039389	29500382	Feeling lonely	FNBP4 - NUP160	intergenic_variant	2e-09	NR [10847151] (imputed)
rs11039324	11	47796062	rs11039389	29500382	Neurociticism	FNBP4 - NUP160	intergenic_variant	4e-10	NR [10847151] (imputed)
rs11039324	11	47796662	rs11039391	29500382	Suffering from nerves	FNBP4 - NUP160	intergenic_variant	1e-15	NR [10847151] (imputed)
rs11039324	11	47807774	rs2290850	30643256	Depressive symptoms	NUP160	intron_variant	3e-11	NR [NR]
rs11039324	11	47807774	rs2290850	30643256	Life satisfaction	NUP160	intron_variant	1e-10	NR [NR]
rs11039324	11	47807774	rs2290850	30643256	Neuroticism	NUP160	intron_variant	1e-11	NR [NR]
rs11039324	11	47807774	rs2290850	30643256	Positive affect	NUP160	intron_variant	2e-11	NR [NR]
rs11039324	11	47871368	rs113945456	29844566	General cognitive ability	NUP160 - AC023232.1	intergenic_variant	1e-07	Affymetrix, Illumina [at least 2500000] (imputed)
rs11039324	11	47902883	rs12364432	29500382	Feeling lonely	NUP160 - AC023232.1	regulatory_region_variant	4e-09	NR [10847151] (imputed)
rs11039324	11	47902883	rs12364432	30595370	White blood cell count	NUP160 - AC023232.1	regulatory_region_variant	1e-28	NR [~ 8900000] (imputed)
rs11039324	11	47907641	rs4752801	29500382	Feeling miserable	NUP160 - AC023232.1	regulatory_region_variant	6e-10	NR [10847151] (imputed)
rs11039324	11	47915299	rs34467936	29942085	Depressed affect	NUP160 - AC023232.1	intergenic_variant	4e-11	Affymetrix [10847151] (imputed)
rs11039324	11	47915299	rs34467936	29500382	Neurociticism	NUP160 - AC023232.1	intergenic_variant	4e-10	NR [10847151] (imputed)
rs11039324	11	47915299	rs34467936	29500382	Suffering from nerves	NUP160 - AC023232.1	intergenic_variant	1e-15	NR [10847151] (imputed)
rs11039324	11	47915299	rs34467936	30867560	General factor of neuroticism	NUP160 - AC023232.1	intergenic_variant	1e-08	Affymetrix [18485882] (imputed)
rs11039324	11	47932666	rs12802244	29255261	Neuroticism	AC023232.1 - PTPRJ	intergenic_variant	2e-11	Illumina [18485882] (imputed)
rs10750025	11	113355736	rs6589377	30643256	Depressive symptoms	DRD2 - TMPRSS5	intergenic_variant	5e-26	NR [NR]
rs10750025	11	113355736	rs6589377	30643256	Neuroticism	DRD2 - TMPRSS5	intergenic_variant	4e-26	NR [NR]
rs10750025	11	113364647	rs4245150	29942085	Worry	DRD2 - TMPRSS5	intergenic_variant	1e-09	Affymetrix [10847151] (imputed)
rs10750025	11	113364647	rs4245150	30595370	Neuroticism	DRD2 - TMPRSS5	intergenic_variant	3e-19	NR [~ 8900000] (imputed)
rs10750025	11	113364803	rs4938021	27089181	Neuroticism	DRD2 - TMPRSS5	regulatory_region_variant	4e-10	Affymetrix [up to 6544775] (imputed)
rs10750025	11	113364803	rs4938021	29255261	Neuroticism	DRD2 - TMPRSS5	regulatory_region_variant	1e-14	Illumina [18485882] (imputed)
rs10750025	11	113364803	rs4938021	29292387	Neuroticism	DRD2 - TMPRSS5	regulatory_region_variant	5e-10	Illumina [NR] (imputed)
rs10750025	11	113364803	rs4938021	29292387	Neuroticism (MTAG)	DRD2 - TMPRSS5	regulatory_region_variant	8e-13	Illumina [NR] (imputed)
rs10750025	11	113364803	rs4938021	30643256	Well-being spectrum (multivariate analysis)	DRD2 - TMPRSS5	regulatory_region_variant	3e-26	NR [NR]
rs10750025	11	113365084	rs4936275	29662059	Depression (broad)	DRD2 - TMPRSS5	regulatory_region_variant	1e-07	NR [7666894] (imputed)
rs10750025	11	113370758	rs61902811	30718901	Depression	DRD2 - TMPRSS5	intergenic_variant	4e-39	NR [8098588] (imputed)
rs10750025	11	113374567	rs6589379	30643251	Alcohol consumption (drinks per week) (MTAG)	DRD2 - TMPRSS5	intergenic_variant	6e-11	NR [~ 9732723] (imputed)
rs10750025	11	113377488	rs7111031	29255261	Neuroticism	DRD2 - TMPRSS5	regulatory_region_variant	2e-18	Illumina [18485882] (imputed)
rs10750025	11	113377488	rs7111031	29292387	Depressive symptoms (MTAG)	DRD2 - TMPRSS5	regulatory_region_variant	5e-11	Illumina [NR] (imputed)
rs10750025	11	113377488	rs7111031	29292387	Subjective well-being (MTAG)	DRD2 - TMPRSS5	regulatory_region_variant	3e-09	Illumina [NR] (imputed)
rs10750025	11	113377488	rs7111031	29942085	Neuroticism	DRD2 - TMPRSS5	regulatory_region_variant	3e-17	Affymetrix [10847151] (imputed)
rs10750025	11	113377488	rs7111031	30643256	Positive affect	DRD2 - TMPRSS5	regulatory_region_variant	3e-24	NR [NR]
rs10750025	11	113392994	rs2514218	25056061	Schizophrenia	DRD2 - TMPRSS5	regulatory_region_variant	3e-11	Affymetrix, Illumina [9005918] (imputed)
rs10750025	11	113392994	rs2514218	26198764	Schizophrenia	DRD2 - TMPRSS5	regulatory_region_variant	2e-10	Illumina [7158791] (imputed)
rs10750025	11	113392994	rs2514218	28991256	Schizophrenia	DRD2 - TMPRSS5	regulatory_region_variant	5e-11	Affymetrix, Illumina [up to 5107227] (imputed)
rs10750025	11	113392994	rs2514218	29483656	Schizophrenia	DRD2 - TMPRSS5	regulatory_region_variant	2e-12	Illumina [8000000] (imputed)
rs10750025	11	113392994	rs2514218	30285260	Schizophrenia	DRD2 - TMPRSS5	regulatory_region_variant	1e-10	Illumina [6627481] (imputed)
rs10750025	11	113392994	rs2514218	30285260	Schizophrenia	DRD2 - TMPRSS5	regulatory_region_variant	5e-10	Illumina [6627481] (imputed)
rs10750025	11	113394035	rs12420205	29942085	Depressed affect	DRD2 - TMPRSS5	intergenic_variant	7e-11	Affymetrix [10847151] (imputed)
rs10750025	11	113394035	rs12420205	29500382	Experiencing mood swings	DRD2 - TMPRSS5	intergenic_variant	5e-11	NR [10847151] (imputed)
rs10750025	11	113394035	rs12420205	29500382	Feeling guilty	DRD2 - TMPRSS5	intergenic_variant	2e-09	NR [10847151] (imputed)
rs10750025	11	113412443	rs4309187	28540026	Autism spectrum disorder or schizophrenia	DRD2 - TMPRSS5	intergenic_variant	5e-09	Affymetrix, Illumina [NR]
rs10750025	11	113412443	rs4309187	30348214	DNA methylation variation (age effect)	DRD2 - TMPRSS5	intergenic_variant	2e-08	Illumina [7760689] (imputed)
rs10750025	11	113412443	rs4309187	30867560	General factor of neuroticism	DRD2 - TMPRSS5	intergenic_variant	4e-12	Affymetrix [18485882] (imputed)
rs10750025	11	113418222	rs10736469	29942085	Neuroticism	DRD2 - TMPRSS5	regulatory_region_variant	2e-10	Affymetrix [10847151] (imputed)
rs10750025	11	113424042	rs10750025	30643251	Alcohol consumption (drinks per week)	DRD2 - TMPRSS5	TF_binding_site_variant	5e-11	NR [~ 10000000] (imputed)
rs10750025	11	113424558	rs7952106	24058526	Systolic blood pressure in sickle cell anemia	DRD2 - TMPRSS5	regulatory_region_variant	9e-07	Illumina [1019297] (imputed)
rs10750025	11	113424558	rs7952106	29942085	Neuroticism	DRD2 - TMPRSS5	regulatory_region_variant	1e-08	Affymetrix [10847151] (imputed)
rs10750025	11	113425468	rs7927693	29942085	Depressed affect	DRD2 - TMPRSS5	regulatory_region_variant	9e-09	Affymetrix [10847151] (imputed)
rs10750025	11	113425468	rs7927693	30867560	General factor of neuroticism	DRD2 - TMPRSS5	regulatory_region_variant	3e-09	Affymetrix [18485882] (imputed)
rs10862220	12	81430043	rs10862219	27089181	Neuroticism	ACSS3	intron_variant	4e-07	Affymetrix [up to 6544775] (imputed)
rs2088385	12	83938605	rs324801	30595370	Educational attainment (years of education)	AC090680.1 - AC093025.1	intergenic_variant	1e-08	NR [~ 8900000] (imputed)
rs2088385	12	83944822	rs2731218	30038396	Educational attainment (years of education)	AC090680.1 - AC093025.1	intergenic_variant	1e-18	Affymetrix, Illumina [10000000] (imputed)
rs2088385	12	83969100	rs324768	30643251	Smoking cessation (MTAG)	AC090680.1 - AC093025.1	intergenic_variant	2e-09	NR [9732723] (imputed)
rs2088385	12	83969100	rs324768	30643251	Smoking initiation (ever regular vs never regular) (MTAG)	AC090680.1 - AC093025.1	intergenic_variant	3e-09	NR [9732723] (imputed)
rs2088385	12	84093670	rs7971608	30595370	Lung function (FVC)	AC093025.1 - AC090679.2	intergenic_variant	3e-10	NR [~ 8900000] (imputed)
rs2088385	12	84100208	rs10129035	30595370	White blood cell count	AC093025.1 - AC090679.2	intergenic_variant	1e-09	NR [~ 8900000] (imputed)
rs2088385	12	84133820	rs717996	30038396	Educational attainment (years of education)	AC093025.1 - AC090679.2	intergenic_variant	2e-17	Affymetrix, Illumina [10000000] (imputed)
rs2088385	12	84133820	rs717996	30038396	Educational attainment (MTAG)	AC093025.1 - AC090679.2	intergenic_variant	1e-17	Affymetrix, Illumina [7100000] (imputed)
rs2088385	12	84133820	rs717996	30038396	Highest math class taken (MTAG)	AC093025.1 - AC090679.2	intergenic_variant	5e-10	Affymetrix, Illumina [7100000] (imputed)
rs61954972	12	122823777	rs10846664	26426971	Body mass index	CLIP1	intron_variant	3e-08	Affymetrix, Illumina, Perlegen [up to 2800000] (imputed)
rs61954972	12	122950375	rs7964138	30696823	Chronotype	CLIP1 - ZCCHC8	intergenic_variant	7e-08	Affymetrix [11880941] (imputed)
rs61954972	12	122970156	rs10773208	30038396	Educational attainment (years of education)	ZCCHC8	intron_variant	8e-12	Affymetrix, Illumina [10000000] (imputed)
rs61954972	12	123018894	rs10734924	30038396	Educational attainment (MTAG)	KNTC1	intron_variant	1e-11	Affymetrix, Illumina [7100000] (imputed)
rs61954972	12	123018894	rs10734924	30038396	Highest math class taken (MTAG)	KNTC1	intron_variant	7e-10	Affymetrix, Illumina [7100000] (imputed)
rs61954972	12	123079035	rs4319547	28892062	Body mass index	KNTC1	intron_variant	3e-08	Illumina [6108953] (imputed)
rs61954972	12	123079035	rs4319547	30108127	Body mass index	KNTC1	intron_variant	1e-07	Affymetrix [at least 28613428] (imputed)
rs12883788	14	33292743	rs2239647	29326435	Intelligence (MTAG)	AKAP6	synonymous_variant	2e-12	Affymetrix [NR]
rs12883788	14	33292743	rs2239647	29942086	Intelligence	AKAP6	synonymous_variant	1e-13	Affymetrix, Illumina [9295118] (imputed)
rs12883788	14	33292743	rs2239647	29844566	General cognitive ability	AKAP6	synonymous_variant	3e-13	Affymetrix, Illumina [at least 2500000] (imputed)
rs12883788	14	33292743	rs2239647	30038396	Cognitive performance	AKAP6	synonymous_variant	5e-13	Affymetrix, Illumina [10100000] (imputed)
rs12883788	14	33292743	rs2239647	30038396	Cognitive performance (MTAG)	AKAP6	synonymous_variant	2e-18	Affymetrix, Illumina [7100000] (imputed)
rs12883788	14	33292743	rs2239647	30038396	Educational attainment (MTAG)	AKAP6	synonymous_variant	9e-15	Affymetrix, Illumina [7100000] (imputed)
rs12883788	14	33292743	rs2239647	30038396	Highest math class taken	AKAP6	synonymous_variant	1e-09	Affymetrix, Illumina [10000000] (imputed)
rs12883788	14	33292743	rs2239647	30038396	Highest math class taken (MTAG)	AKAP6	synonymous_variant	7e-18	Affymetrix, Illumina [7100000] (imputed)
rs12883788	14	33292743	rs2239647	30038396	Self-reported math ability	AKAP6	synonymous_variant	4e-09	Affymetrix, Illumina [10000000] (imputed)
rs12883788	14	33292743	rs2239647	30038396	Self-reported math ability (MTAG)	AKAP6	synonymous_variant	6e-15	Affymetrix, Illumina [7100000] (imputed)
rs12883788	14	33292743	rs2239647	30595370	Body mass index	AKAP6	synonymous_variant	1e-21	NR [~ 8900000] (imputed)
rs12883788	14	33299482	rs4261436	29326435	Intelligence (MTAG)	AKAP6	3_prime_UTR_variant	1e-10	Affymetrix [NR]
rs12883788	14	33302882	rs17522122	25644384	Cognitive function	AKAP6	3_prime_UTR_variant	3e-08	Affymetrix, Illumina [2478500] (imputed)
rs12883788	14	33302882	rs17522122	25673413	Body mass index	AKAP6	3_prime_UTR_variant	3e-06	Affymetrix, Illumina [2550021]
rs12883788	14	33302882	rs17522122	25673413	Body mass index	AKAP6	3_prime_UTR_variant	3e-06	Affymetrix, Illumina [2550021]
rs12883788	14	33302882	rs17522122	25673413	Body mass index	AKAP6	3_prime_UTR_variant	6e-06	Affymetrix, Illumina [2550021]
rs12883788	14	33302882	rs17522122	28448500	Body mass index	AKAP6	3_prime_UTR_variant	2e-08	Affymetrix, Illumina, Perlegen [~ 2500000] (imputed)
rs12883788	14	33302882	rs17522122	28448500	Body mass index	AKAP6	3_prime_UTR_variant	4e-06	Affymetrix, Illumina, Perlegen [~ 2500000] (imputed)
rs12883788	14	33302882	rs17522122	28448500	Body mass index	AKAP6	3_prime_UTR_variant	3e-08	Affymetrix, Illumina, Perlegen [~ 2500000] (imputed)
rs12883788	14	33302882	rs17522122	28448500	Body mass index (joint analysis main effects and physical activity interaction)	AKAP6	3_prime_UTR_variant	3e-08	Affymetrix, Illumina, Perlegen [~ 2500000] (imputed)
rs12883788	14	33302882	rs17522122	28448500	Body mass index (joint analysis main effects and physical activity interaction)	AKAP6	3_prime_UTR_variant	7e-08	Affymetrix, Illumina, Perlegen [~ 2500000] (imputed)
rs12883788	14	33302882	rs17522122	28448500	Body mass index in physically active individuals	AKAP6	3_prime_UTR_variant	3e-08	Affymetrix, Illumina, Perlegen [~ 2500000] (imputed)
rs12883788	14	33302882	rs17522122	28448500	Body mass index in physically active individuals	AKAP6	3_prime_UTR_variant	6e-08	Affymetrix, Illumina, Perlegen [~ 2500000] (imputed)
rs12883788	14	33302882	rs17522122	26426971	Body mass index	AKAP6	3_prime_UTR_variant	9e-09	Affymetrix, Illumina, Perlegen [up to 2800000] (imputed)
rs12883788	14	33302882	rs17522122	30108127	Body mass index	AKAP6	3_prime_UTR_variant	8e-12	Affymetrix [at least 28613428] (imputed)
rs12883788	14	33303517	rs7146202	29942086	Intelligence	AKAP6	3_prime_UTR_variant	1e-13	Affymetrix, Illumina [9295118] (imputed)
rs12883788	14	33303517	rs7146202	29844566	General cognitive ability	AKAP6	3_prime_UTR_variant	4e-11	Affymetrix, Illumina [at least 2500000] (imputed)
rs12883788	14	33303540	rs12883788	26198764	Schizophrenia	AKAP6	3_prime_UTR_variant	3e-07	Illumina [7158791] (imputed)
rs12883788	14	33303540	rs12883788	29808027	Myopia (age of diagnosis)	AKAP6	3_prime_UTR_variant	4e-11	Illumina [~ 10600000] (imputed)
rs12883788	14	33303540	rs12883788	29808027	Spherical equivalent or myopia (age of diagnosis)	AKAP6	3_prime_UTR_variant	4e-10	Affymetrix, Illumina [~ 11000000] (imputed)
rs12883788	14	33304431	rs10147849	29326435	Intelligence (MTAG)	AKAP6	3_prime_UTR_variant	1e-09	Affymetrix [NR]
rs12883788	14	33305343	rs12895330	28892062	Body mass index	AKAP6	3_prime_UTR_variant	4e-09	Illumina [6108953] (imputed)
rs12883788	14	33308021	rs8016504	29844566	General cognitive ability	AKAP6 - AL049781.1	intergenic_variant	1e-08	Affymetrix, Illumina [at least 2500000] (imputed)
rs12883788	14	33308021	rs8016504	30038396	Educational attainment (years of education)	AKAP6 - AL049781.1	intergenic_variant	7e-10	Affymetrix, Illumina [10000000] (imputed)
rs2466826	16	28338043	rs2726032	29844566	General cognitive ability	SBK1 - AC138904.2	regulatory_region_variant	1e-10	Affymetrix, Illumina [at least 2500000] (imputed)
rs2466826	16	28340945	rs12598357	26301688	Pediatric autoimmune diseases	SBK1 - AC138904.2	regulatory_region_variant	4e-09	Illumina [7347414] (imputed)
rs2466826	16	28340945	rs12598357	29326435	Intelligence (MTAG)	SBK1 - AC138904.2	regulatory_region_variant	2e-13	Affymetrix [NR]
rs2466826	16	28347140	rs2726036	28199695	Mosquito bite size	SBK1 - AC138904.2	intergenic_variant	8e-07	Illumina [13520550] (imputed)
rs2466826	16	28347140	rs2726036	29691431	Hand grip strength	SBK1 - AC138904.2	intergenic_variant	3e-20	Affymetrix [15275733] (imputed)
rs2466826	16	28350059	rs3986805	30038396	Highest math class taken	SBK1 - AC138904.2	intergenic_variant	1e-11	Affymetrix, Illumina [10000000] (imputed)
rs2466826	16	28490517	rs151181	21102463	Crohn's disease	CLN3, AC138894.1	intron_variant	2e-11	Affymetrix, Illumina [953241] (imputed)
rs2466826	16	28510537	rs40836	28584286	Cognitive empathy	APOBR - IL27	regulatory_region_variant	4e-07	Illumina [11133794] (imputed)
rs2466826	16	28517709	rs26528	23128233	Inflammatory bowel disease	IL27	intron_variant	1e-21	Affymetrix, Illumina [1230000] (imputed)
rs2466826	16	28517709	rs26528	26192919	Inflammatory bowel disease	IL27	intron_variant	1e-21	Affymetrix, Illumina [~ 9000000] (imputed)
rs2466826	16	28517709	rs26528	26192919	Ulcerative colitis	IL27	intron_variant	1e-06	Affymetrix, Illumina [~ 9000000] (imputed)
rs2466826	16	28517709	rs26528	26974007	Chronic inflammatory diseases (ankylosing spondylitis, Crohn's disease, psoriasis, primary sclerosing cholangitis, ulcerative colitis) (pleiotropy)	IL27	intron_variant	3e-29	Illumina [130052]
rs2466826	16	28524612	rs240707	29326435	Intelligence (MTAG)	IL27 - NUPR1	regulatory_region_variant	1e-14	Affymetrix [NR]
rs2466826	16	28527221	rs62034318	29326435	Intelligence (MTAG)	IL27 - NUPR1	regulatory_region_variant	3e-11	Affymetrix [NR]
rs2466826	16	28527326	rs79046494	29844566	General cognitive ability	IL27 - NUPR1	regulatory_region_variant	3e-09	Affymetrix, Illumina [at least 2500000] (imputed)
rs2466826	16	28532188	rs62034319	30038396	Educational attainment (years of education)	IL27 - NUPR1	TF_binding_site_variant	2e-28	Affymetrix, Illumina [10000000] (imputed)
rs2466826	16	28538640	rs62034325	28892062	Body mass index	IL27 - NUPR1	regulatory_region_variant	4e-10	Illumina [6108953] (imputed)
rs2466826	16	28538640	rs62034325	30108127	Body mass index	IL27 - NUPR1	regulatory_region_variant	1e-15	Affymetrix [at least 28613428] (imputed)
rs2466826	16	28539848	rs4788084	19430480	Type 1 diabetes	IL27 - NUPR1	regulatory_region_variant	3e-13	Affymetrix, Illumina [841622] (imputed)
rs2466826	16	28539848	rs4788084	21829393	Type 1 diabetes	IL27 - NUPR1	regulatory_region_variant	1e-08	Affymetrix, Illumina [NR]
rs2466826	16	28543381	rs12446550	29326435	Intelligence (MTAG)	IL27 - NUPR1	intergenic_variant	2e-19	Affymetrix [NR]
rs2466826	16	28555400	rs4787457	30038396	Educational attainment (years of education)	NUPR1 - AC020765.1	intergenic_variant	1e-28	Affymetrix, Illumina [10000000] (imputed)
rs2466826	16	28555400	rs4787457	30038396	Educational attainment (MTAG)	NUPR1 - AC020765.1	intergenic_variant	4e-33	Affymetrix, Illumina [7100000] (imputed)
rs2466826	16	28586127	rs7193402	30595370	Eczema	SGF29	intron_variant	3e-10	NR [~ 8900000] (imputed)
rs2466826	16	28593347	rs17707300	28166215	Chronic obstructive pulmonary disease	SGF29	intron_variant	7e-10	Affymetrix, Illumina [NR] (imputed)
rs2466826	16	28632021	rs2411453	30595370	Educational attainment (years of education)	SULT1A1	intron_variant	1e-16	NR [~ 8900000] (imputed)
rs2466826	16	28632021	rs2411453	30593698	Body fat percentage	SULT1A1	intron_variant	1e-16	Affymetrix [7794483] (imputed)
rs2466826	16	28632021	rs2411453	30593698	Body fat percentage	SULT1A1	intron_variant	4e-17	Affymetrix [7794483] (imputed)
rs2466826	16	28754684	rs378421	30643251	Alcohol consumption (drinks per week)	AC145285.4 - AC145285.5	regulatory_region_variant	5e-14	NR [~ 10000000] (imputed)
rs2466826	16	28754684	rs378421	30643251	Alcohol consumption (drinks per week) (MTAG)	AC145285.4 - AC145285.5	regulatory_region_variant	4e-15	NR [~ 9732723] (imputed)
rs2466826	16	28825605	rs2008514	28448500	Body mass index	AC145285.1, AC145285.2	non_coding_transcript_exon_variant	1e-10	Affymetrix, Illumina, Perlegen [~ 2500000] (imputed)
rs2466826	16	28825605	rs2008514	28448500	Body mass index	AC145285.1, AC145285.2	non_coding_transcript_exon_variant	2e-17	Affymetrix, Illumina, Perlegen [~ 2500000] (imputed)
rs2466826	16	28825605	rs2008514	28448500	Body mass index	AC145285.1, AC145285.2	non_coding_transcript_exon_variant	2e-09	Affymetrix, Illumina, Perlegen [~ 2500000] (imputed)
rs2466826	16	28825605	rs2008514	28448500	Body mass index (joint analysis main effects and physical activity interaction)	AC145285.1, AC145285.2	non_coding_transcript_exon_variant	8e-10	Affymetrix, Illumina, Perlegen [~ 2500000] (imputed)
rs2466826	16	28825605	rs2008514	28448500	Body mass index in physically active individuals	AC145285.1, AC145285.2	non_coding_transcript_exon_variant	1e-08	Affymetrix, Illumina, Perlegen [~ 2500000] (imputed)
rs2466826	16	28825605	rs2008514	29942086	Intelligence	AC145285.1, AC145285.2	non_coding_transcript_exon_variant	1e-24	Affymetrix, Illumina [9295118] (imputed)
rs11150623	16	28826049	rs28472312	29326435	Intelligence (MTAG)	AC145285.2	intron_variant	3e-11	Affymetrix [NR]
rs11150623	16	28826049	rs28472312	30595370	Lung function (FVC)	AC145285.2	intron_variant	2e-12	NR [~ 8900000] (imputed)
rs11150623	16	28829228	rs28888764	29942086	Intelligence	AC145285.2 - AC145285.3	intergenic_variant	1e-18	Affymetrix, Illumina [9295118] (imputed)
rs2466826	16	28837515	rs8049439	19915574	Inflammatory bowel disease (early onset)	ATXN2L	intron_variant	2e-09	Illumina [~ 500000]
rs2466826	16	28837515	rs8049439	23722424	Educational attainment	ATXN2L	intron_variant	1e-07	Affymetrix, Illumina, Perlegen [up to 2309290] (imputed)
rs2466826	16	28837515	rs8049439	25201988	Educational attainment	ATXN2L	intron_variant	1e-06	Affymetrix, Illumina [NR] (imputed)
rs2466826	16	28837515	rs8049439	27225129	Educational attainment (years of education)	ATXN2L	intron_variant	7e-11	Affymetrix, Illumina, Perlegen [~ 9300000] (imputed)
rs2466826	16	28837515	rs8049439	29326435	Intelligence (MTAG)	ATXN2L	intron_variant	1e-19	Affymetrix [NR]
rs2466826	16	28837906	rs8062405	29186694	Cognitive ability	ATXN2L	non_coding_transcript_exon_variant	2e-09	Affymetrix, Illumina [7357080] (imputed)
rs2466826	16	28837906	rs8062405	29186694	Cognitive ability (MTAG)	ATXN2L	non_coding_transcript_exon_variant	4e-14	Affymetrix, Illumina, Perlegen [7333576] (imputed)
rs2466826	16	28840381	rs72793812	30038396	Cognitive performance (MTAG)	ATXN2L	intron_variant	8e-35	Affymetrix, Illumina [7100000] (imputed)
rs2466826	16	28847246	rs12928404	26301688	Pediatric autoimmune diseases	AC133550.1, ATXN2L	splice_region_variant	6e-07	Illumina [7347414] (imputed)
rs2466826	16	28847246	rs12928404	28530673	Intelligence	AC133550.1, ATXN2L	splice_region_variant	1e-08	Affymetrix, Illumina [12104294] (imputed)
rs2466826	16	28847246	rs12928404	28530673	Intelligence	AC133550.1, ATXN2L	splice_region_variant	4e-08	Affymetrix, Illumina [12104294] (imputed)
rs2466826	16	28847246	rs12928404	29691431	Hand grip strength	AC133550.1, ATXN2L	splice_region_variant	1e-25	Affymetrix [15275733] (imputed)
rs2466826	16	28847246	rs12928404	29403010	Albumin-globulin ratio	AC133550.1, ATXN2L	splice_region_variant	6e-10	Illumina [6108953] (imputed)
rs2466826	16	28847246	rs12928404	29520040	Extremely high intelligence	AC133550.1, ATXN2L	splice_region_variant	2e-08	Illumina [up to 12595966] (imputed)
rs2466826	16	28848668	rs12325113	28448500	Body mass index	ATXN2L - TUFM	intergenic_variant	2e-15	Affymetrix, Illumina, Perlegen [~ 2500000] (imputed)
rs2466826	16	28848668	rs12325113	28448500	Body mass index	ATXN2L - TUFM	intergenic_variant	3e-08	Affymetrix, Illumina, Perlegen [~ 2500000] (imputed)
rs2466826	16	28848668	rs12325113	28448500	Body mass index (joint analysis main effects and physical activity interaction)	ATXN2L - TUFM	intergenic_variant	2e-07	Affymetrix, Illumina, Perlegen [~ 2500000] (imputed)
rs2466826	16	28848668	rs12325113	28448500	Body mass index (joint analysis main effects and physical activity interaction)	ATXN2L - TUFM	intergenic_variant	9e-15	Affymetrix, Illumina, Perlegen [~ 2500000] (imputed)
rs2466826	16	28848668	rs12325113	28448500	Body mass index in physically active individuals	ATXN2L - TUFM	intergenic_variant	2e-07	Affymetrix, Illumina, Perlegen [~ 2500000] (imputed)
rs2466826	16	28848668	rs12325113	28448500	Body mass index in physically active individuals	ATXN2L - TUFM	intergenic_variant	2e-13	Affymetrix, Illumina, Perlegen [~ 2500000] (imputed)
rs2466826	16	28848668	rs12325113	30108127	Body mass index	ATXN2L - TUFM	intergenic_variant	4e-29	Affymetrix [at least 28613428] (imputed)
rs2466826	16	28855727	rs4788099	26833246	Body fat percentage	TUFM	intron_variant	1e-08	Affymetrix, Illumina, Perlegen [at least 1958375] (imputed)
rs2466826	16	28855727	rs4788099	26833246	Body fat percentage	TUFM	intron_variant	7e-07	Affymetrix, Illumina, Perlegen [at least 1958375] (imputed)
rs2466826	16	28855727	rs4788099	26833246	Body fat percentage	TUFM	intron_variant	5e-06	Affymetrix, Illumina, Perlegen [at least 1958375] (imputed)
rs2466826	16	28855727	rs4788099	26833246	Body fat percentage	TUFM	intron_variant	8e-08	Affymetrix, Illumina, Perlegen [at least 1958375] (imputed)
rs2466826	16	28857645	rs7187776	25673412	Hip circumference adjusted for BMI	TUFM	5_prime_UTR_variant	4e-08	Affymetrix, Illumina, Perlegen [up to 2542447] (imputed)
rs2466826	16	28857645	rs7187776	25673412	Hip circumference adjusted for BMI	TUFM	5_prime_UTR_variant	7e-08	Affymetrix, Illumina, Perlegen [up to 2542447] (imputed)
rs2466826	16	28857645	rs7187776	30595370	Red blood cell count	TUFM	5_prime_UTR_variant	3e-18	NR [~ 8900000] (imputed)
rs2466826	16	28860183	rs113079736	30643258	Alcohol consumption (drinks per week)	SH2B1	intron_variant	3e-11	Affymetrix [11514936] (imputed)
rs2466826	16	28865042	rs62037363	26192919	Inflammatory bowel disease	SH2B1	intron_variant	6e-22	Affymetrix, Illumina [~ 9000000] (imputed)
rs2466826	16	28865042	rs62037363	29844566	General cognitive ability	SH2B1	intron_variant	7e-19	Affymetrix, Illumina [at least 2500000] (imputed)
rs2466826	16	28868695	rs62037364	29691431	Hand grip strength	SH2B1	intron_variant	2e-26	Affymetrix [15275733] (imputed)
rs2466826	16	28870962	rs12446589	30038396	Self-reported math ability	SH2B1	intron_variant	3e-27	Affymetrix, Illumina [10000000] (imputed)
rs2466826	16	28870962	rs12446589	30038396	Self-reported math ability (MTAG)	SH2B1	intron_variant	2e-36	Affymetrix, Illumina [7100000] (imputed)
rs2466826	16	28870962	rs12446589	30804560	FEV1	SH2B1	intron_variant	3e-08	Affymetrix [19819130] (imputed)
rs2466826	16	28870962	rs12446589	30804560	Lung function (FVC)	SH2B1	intron_variant	2e-06	Affymetrix [19819130] (imputed)
rs2466826	16	28871191	rs12448902	27863252	Red blood cell count	SH2B1	intron_variant	1e-10	Affymetrix [~ 2500000] (imputed)
rs2466826	16	28871191	rs12448902	30038396	Cognitive performance	SH2B1	intron_variant	5e-19	Affymetrix, Illumina [10100000] (imputed)
rs2466826	16	28873398	rs4788102	28448500	Body mass index	SH2B1	intron_variant	9e-10	Affymetrix, Illumina, Perlegen [~ 2500000] (imputed)
rs2466826	16	28873398	rs4788102	28448500	Body mass index (joint analysis main effects and physical activity interaction)	SH2B1	intron_variant	1e-16	Affymetrix, Illumina, Perlegen [~ 2500000] (imputed)
rs2466826	16	28873398	rs4788102	28448500	Body mass index (joint analysis main effects and physical activity interaction)	SH2B1	intron_variant	2e-09	Affymetrix, Illumina, Perlegen [~ 2500000] (imputed)
rs2466826	16	28873398	rs4788102	28448500	Body mass index in physically active individuals	SH2B1	intron_variant	1e-09	Affymetrix, Illumina, Perlegen [~ 2500000] (imputed)
rs2466826	16	28873398	rs4788102	28448500	Body mass index in physically active individuals	SH2B1	intron_variant	8e-15	Affymetrix, Illumina, Perlegen [~ 2500000] (imputed)
rs2466826	16	28875204	rs11864750	30038396	Highest math class taken (MTAG)	SH2B1	5_prime_UTR_variant	7e-37	Affymetrix, Illumina [7100000] (imputed)
rs11150623	16	28881001	rs11150623	30643258	General risk tolerance (MTAG)	SH2B1	intron_variant	3e-11	Affymetrix, Illumina [5869552] (imputed)
rs2466826	16	28881202	rs8055982	29186694	Cognitive ability	SH2B1	intron_variant	1e-09	Affymetrix, Illumina [7357080] (imputed)
rs2466826	16	28883241	rs7498665	19079261	Body mass index	SH2B1	missense_variant	5e-11	Affymetrix, Illumina [2399588] (imputed)
rs2466826	16	28883241	rs7498665	19079260	Body mass index	SH2B1	missense_variant	3e-10	Illumina [305846]
rs2466826	16	28883241	rs7498665	19079260	Weight	SH2B1	missense_variant	1e-09	Illumina [305846]
rs2466826	16	28883241	rs7498665	23563607	Obesity	SH2B1	missense_variant	3e-13	Affymetrix, Illumina [~ 2800000] (imputed)
rs2466826	16	28883241	rs7498665	23563607	Obesity	SH2B1	missense_variant	5e-12	Affymetrix, Illumina [~ 2800000] (imputed)
rs2466826	16	28883241	rs7498665	25673412	Waist circumference	SH2B1	missense_variant	1e-22	Affymetrix, Illumina, Perlegen [up to 2542447] (imputed)
rs2466826	16	28883241	rs7498665	25673412	Waist circumference	SH2B1	missense_variant	3e-12	Affymetrix, Illumina, Perlegen [up to 2542447] (imputed)
rs2466826	16	28883241	rs7498665	25673412	Waist circumference	SH2B1	missense_variant	5e-15	Affymetrix, Illumina, Perlegen [up to 2542447] (imputed)
rs2466826	16	28883241	rs7498665	30595370	Body mass index	SH2B1	missense_variant	1e-40	NR [~ 8900000] (imputed)
rs11150623	16	28883327	rs28433345	29844566	General cognitive ability	SH2B1	non_coding_transcript_exon_variant	3e-15	Affymetrix, Illumina [at least 2500000] (imputed)
rs2466826	16	28885659	rs7359397	20935630	Body mass index	SH2B1 - ATP2A1	intergenic_variant	2e-20	Affymetrix, Illumina, Perlegen [~ 2800000] (imputed)
rs2466826	16	28889486	rs3888190	25673413	Body mass index	SH2B1 - ATP2A1	regulatory_region_variant	3e-25	Affymetrix, Illumina [2550021]
rs2466826	16	28889486	rs3888190	25673413	Body mass index	SH2B1 - ATP2A1	regulatory_region_variant	1e-17	Affymetrix, Illumina [2550021]
rs2466826	16	28889486	rs3888190	25673413	Body mass index	SH2B1 - ATP2A1	regulatory_region_variant	3e-23	Affymetrix, Illumina [2550021]
rs2466826	16	28889486	rs3888190	25673413	Body mass index	SH2B1 - ATP2A1	regulatory_region_variant	4e-12	Affymetrix, Illumina [2550021]
rs2466826	16	28889486	rs3888190	25673412	Hip circumference	SH2B1 - ATP2A1	regulatory_region_variant	1e-11	Affymetrix, Illumina, Perlegen [up to 2542447] (imputed)
rs2466826	16	28889486	rs3888190	25673412	Hip circumference	SH2B1 - ATP2A1	regulatory_region_variant	3e-14	Affymetrix, Illumina, Perlegen [up to 2542447] (imputed)
rs2466826	16	28889486	rs3888190	25673412	Hip circumference	SH2B1 - ATP2A1	regulatory_region_variant	9e-22	Affymetrix, Illumina, Perlegen [up to 2542447] (imputed)
rs2466826	16	28889486	rs3888190	28443625	BMI (adjusted for smoking behaviour)	SH2B1 - ATP2A1	regulatory_region_variant	2e-18	Affymetrix, Illumina, Perlegen [up to 2800000] (imputed)
rs2466826	16	28889486	rs3888190	28443625	BMI (adjusted for smoking behaviour)	SH2B1 - ATP2A1	regulatory_region_variant	6e-10	Affymetrix, Illumina, Perlegen [up to 2800000] (imputed)
rs2466826	16	28889486	rs3888190	28443625	BMI (adjusted for smoking behaviour)	SH2B1 - ATP2A1	regulatory_region_variant	6e-11	Affymetrix, Illumina, Perlegen [up to 2800000] (imputed)
rs2466826	16	28889486	rs3888190	28443625	BMI in non-smokers	SH2B1 - ATP2A1	regulatory_region_variant	1e-10	Affymetrix, Illumina, Perlegen [up to 2800000] (imputed)
rs2466826	16	28889486	rs3888190	28443625	BMI in non-smokers	SH2B1 - ATP2A1	regulatory_region_variant	2e-07	Affymetrix, Illumina, Perlegen [up to 2800000] (imputed)
rs2466826	16	28889486	rs3888190	28443625	BMI in non-smokers	SH2B1 - ATP2A1	regulatory_region_variant	4e-15	Affymetrix, Illumina, Perlegen [up to 2800000] (imputed)
rs2466826	16	28889486	rs3888190	28443625	Body mass index (joint analysis main effects and smoking interaction)	SH2B1 - ATP2A1	regulatory_region_variant	2e-11	Affymetrix, Illumina, Perlegen [up to 2800000] (imputed)
rs2466826	16	28889486	rs3888190	28443625	Body mass index (joint analysis main effects and smoking interaction)	SH2B1 - ATP2A1	regulatory_region_variant	3e-08	Affymetrix, Illumina, Perlegen [up to 2800000] (imputed)
rs2466826	16	28889486	rs3888190	28443625	Body mass index (joint analysis main effects and smoking interaction)	SH2B1 - ATP2A1	regulatory_region_variant	6e-18	Affymetrix, Illumina, Perlegen [up to 2800000] (imputed)
rs2466826	16	28889486	rs3888190	28892062	Body mass index	SH2B1 - ATP2A1	regulatory_region_variant	2e-31	Illumina [6108953] (imputed)
rs2466826	16	28889486	rs3888190	26426971	Body mass index	SH2B1 - ATP2A1	regulatory_region_variant	1e-29	Affymetrix, Illumina, Perlegen [up to 2800000] (imputed)
rs2466826	16	28889486	rs3888190	26961502	Body mass index	SH2B1 - ATP2A1	regulatory_region_variant	8e-09	NR [9288881] (imputed)
rs2466826	16	28893571	rs7498555	30595370	Mean corpuscular hemoglobin	ATP2A1	intron_variant	2e-15	NR [~ 8900000] (imputed)
rs11150623	16	28915433	rs2071342	29326435	Intelligence (MTAG)	ATP2A1	intron_variant	5e-12	Affymetrix [NR]
rs11150623	16	28915433	rs2071342	30643258	Adventurousness	ATP2A1	intron_variant	6e-09	Illumina [9339358] (imputed)
rs11150623	16	28964716	rs62037423	29403010	Non-albumin protein levels	NFATC2IP	intron_variant	7e-09	Illumina [6108953] (imputed)
rs11150623	16	29002706	rs62037427	28928442	Tonsillectomy	LAT - NPIPB10P	intergenic_variant	4e-08	Illumina [at least 560000] (imputed)
rs34898535	16	30918487	rs11649653	20686565	Triglycerides	CTF2P	intron_variant	3e-08	Affymetrix, Illumina, Perlegen [~ 2600000] (imputed)
rs34898535	16	30918487	rs11649653	24097068	Triglycerides	CTF2P	intron_variant	2e-07	NR [NR] (imputed)
rs34898535	16	30948397	rs12917722	30595370	Heel bone mineral density	FBXL19	intron_variant	1e-11	NR [~ 8900000] (imputed)
rs34898535	16	31011183	rs4889606	25673412	Hip circumference	STX1B	intron_variant	3e-06	Affymetrix, Illumina, Perlegen [up to 2542447] (imputed)
rs34898535	16	31011183	rs4889606	25673412	Hip circumference	STX1B	intron_variant	9e-09	Affymetrix, Illumina, Perlegen [up to 2542447] (imputed)
rs34898535	16	31011183	rs4889606	30595370	Body mass index	STX1B	intron_variant	4e-26	NR [~ 8900000] (imputed)
rs34898535	16	31048079	rs10871454	18535201	Warfarin maintenance dose	STX4	intron_variant	5e-34	Illumina [538629]
rs34898535	16	31088347	rs749671	26265036	Warfarin maintenance dose	ZNF646	synonymous_variant	1e-33	Affymetrix [> 650000] (imputed)
rs34898535	16	31104509	rs8050894	30664634	Body fat distribution (arm fat ratio)	VKORC1, AC135050.2	intron_variant	1e-14	Affymetrix [25472837] (imputed)
rs34898535	16	31104509	rs8050894	30664634	Body fat distribution (arm fat ratio)	VKORC1, AC135050.2	intron_variant	3e-15	Affymetrix [25472837] (imputed)
rs34898535	16	31104509	rs8050894	30664634	Body fat distribution (arm fat ratio)	VKORC1, AC135050.2	intron_variant	4e-15	Affymetrix [25472837] (imputed)
rs34898535	16	31107689	rs9923231	19300499	Warfarin maintenance dose	VKORC1 - BCKDK	regulatory_region_variant	3e-181	Illumina [325997]
rs34898535	16	31107689	rs9923231	20833655	Warfarin maintenance dose	VKORC1 - BCKDK	regulatory_region_variant	9e-31	Illumina [485227]
rs34898535	16	31117413	rs2032915	28334899	Triglyceride levels	VKORC1 - BCKDK	regulatory_region_variant	9e-09	Affymetrix, Illumina [up to 1900000] (imputed)
rs34898535	16	31121793	rs14235	25064009	Parkinson's disease	BCKDK	synonymous_variant	2e-12	Illumina [7893274] (imputed)
rs34898535	16	31121793	rs14235	28892059	Parkinson's disease	BCKDK	synonymous_variant	5e-12	Illumina [11933700] (imputed)
rs34898535	16	31129895	rs9925964	25673413	Body mass index	AC135050.5, KAT8	splice_region_variant	2e-06	Affymetrix, Illumina [2550021]
rs34898535	16	31129895	rs9925964	25673413	Body mass index	AC135050.5, KAT8	splice_region_variant	8e-10	Affymetrix, Illumina [2550021]
rs34898535	16	31129895	rs9925964	25673413	Body mass index	AC135050.5, KAT8	splice_region_variant	9e-11	Affymetrix, Illumina [2550021]
rs34898535	16	31129895	rs9925964	28443625	BMI (adjusted for smoking behaviour)	AC135050.5, KAT8	splice_region_variant	5e-08	Affymetrix, Illumina, Perlegen [up to 2800000] (imputed)
rs34898535	16	31129895	rs9925964	28443625	BMI in non-smokers	AC135050.5, KAT8	splice_region_variant	2e-06	Affymetrix, Illumina, Perlegen [up to 2800000] (imputed)
rs34898535	16	31129895	rs9925964	28443625	Body mass index (joint analysis main effects and smoking interaction)	AC135050.5, KAT8	splice_region_variant	1e-07	Affymetrix, Illumina, Perlegen [up to 2800000] (imputed)
rs34898535	16	31129895	rs9925964	26426971	Body mass index	AC135050.5, KAT8	splice_region_variant	7e-13	Affymetrix, Illumina, Perlegen [up to 2800000] (imputed)
rs34898535	16	31129895	rs9925964	30108127	Body mass index	AC135050.5, KAT8	splice_region_variant	2e-13	Affymetrix [at least 28613428] (imputed)
rs34898535	16	31141993	rs1549293	25673412	Waist circumference	KAT8	3_prime_UTR_variant	7e-09	Affymetrix, Illumina, Perlegen [up to 2542447] (imputed)
rs34898535	16	31149142	rs9972727	30595370	Cardiovascular disease	PRSS8 - PRSS36	intergenic_variant	1e-12	NR [~ 8900000] (imputed)
rs9972653	16	53799279	rs57292959	30048462	Heel bone mineral density	FTO	intron_variant	9e-13	Affymetrix [20259828] (imputed)
rs9972653	16	53799279	rs57292959	26961502	Body mass index	FTO	intron_variant	4e-07	NR [9288881] (imputed)
rs9972653	16	53799905	rs9928094	29912962	Pulse pressure x alcohol consumption interaction (2df test)	FTO	intron_variant	3e-15	Affymetrix, Illumina [up to 39321347] (imputed)
rs9972653	16	53799905	rs9928094	29912962	Pulse pressure x alcohol consumption interaction (2df test)	FTO	intron_variant	4e-07	Affymetrix, Illumina [up to 39321347] (imputed)
rs9972653	16	53799905	rs9928094	30677029	Obesity (extreme)	FTO	intron_variant	6e-101	Illumina [~ 41266535] (imputed)
rs9972653	16	53799977	rs9930333	28334899	Triglyceride levels	FTO	intron_variant	8e-08	Affymetrix, Illumina [up to 1900000] (imputed)
rs9972653	16	53799977	rs9930333	28448500	Body mass index	FTO	intron_variant	2e-64	Affymetrix, Illumina, Perlegen [~ 2500000] (imputed)
rs9972653	16	53799977	rs9930333	28448500	Body mass index	FTO	intron_variant	1e-103	Affymetrix, Illumina, Perlegen [~ 2500000] (imputed)
rs9972653	16	53799977	rs9930333	28448500	Body mass index	FTO	intron_variant	2e-64	Affymetrix, Illumina, Perlegen [~ 2500000] (imputed)
rs9972653	16	53799977	rs9930333	28448500	Body mass index (joint analysis main effects and physical activity interaction)	FTO	intron_variant	1e-68	Affymetrix, Illumina, Perlegen [~ 2500000] (imputed)
rs9972653	16	53799977	rs9930333	28448500	Body mass index (joint analysis main effects and physical activity interaction)	FTO	intron_variant	2e-68	Affymetrix, Illumina, Perlegen [~ 2500000] (imputed)
rs9972653	16	53799977	rs9930333	28448500	Body mass index in physically active individuals	FTO	intron_variant	2e-43	Affymetrix, Illumina, Perlegen [~ 2500000] (imputed)
rs9972653	16	53799977	rs9930333	28448500	Body mass index in physically active individuals	FTO	intron_variant	9e-44	Affymetrix, Illumina, Perlegen [~ 2500000] (imputed)
rs9972653	16	53799977	rs9930333	28448500	Body mass index in physically active individuals	FTO	intron_variant	5e-72	Affymetrix, Illumina, Perlegen [~ 2500000] (imputed)
rs9972653	16	53799977	rs9930333	28448500	Body mass index in physically active individuals	FTO	intron_variant	2e-71	Affymetrix, Illumina, Perlegen [~ 2500000] (imputed)
rs9972653	16	53799977	rs9930333	30664745	Osteoarthritis of the hip or knee	FTO	intron_variant	2e-09	Affymetrix, Illumina [up to 17000000] (imputed)
rs9972653	16	53799977	rs9930333	30677029	Obese vs. thin	FTO	intron_variant	9e-76	Illumina [41266535] (imputed)
rs9972653	16	53800568	rs9939973	25673412	Hip circumference	FTO	intron_variant	2e-86	Affymetrix, Illumina, Perlegen [up to 2542447] (imputed)
rs9972653	16	53800568	rs9939973	25673412	Hip circumference	FTO	intron_variant	3e-52	Affymetrix, Illumina, Perlegen [up to 2542447] (imputed)
rs9972653	16	53800568	rs9939973	25673412	Hip circumference	FTO	intron_variant	4e-43	Affymetrix, Illumina, Perlegen [up to 2542447] (imputed)
rs9972653	16	53800754	rs9940128	22399527	Metabolic syndrome	FTO	intron_variant	2e-09	Illumina [1257079] (imputed)
rs9972653	16	53800754	rs9940128	23669352	Body mass index	FTO	intron_variant	4e-23	Affymetrix, Illumina [557887] (imputed)
rs9972653	16	53800954	rs1421085	19151714	Obesity	FTO	intron_variant	1e-28	Illumina [308846]
rs9972653	16	53800954	rs1421085	19151714	Obesity	FTO	intron_variant	7e-18	Illumina [308846]
rs9972653	16	53800954	rs1421085	19151714	Obesity	FTO	intron_variant	5e-13	Illumina [308846]
rs9972653	16	53800954	rs1421085	23563607	Obesity	FTO	intron_variant	6e-39	Affymetrix, Illumina [~ 2800000] (imputed)
rs9972653	16	53800954	rs1421085	23636237	Dietary macronutrient intake	FTO	intron_variant	1e-09	Affymetrix, Illumina [2500000] (imputed)
rs9972653	16	53800954	rs1421085	23563609	Obesity (early onset extreme)	FTO	intron_variant	3e-28	Affymetrix [~ 2000000] (imputed)
rs9972653	16	53800954	rs1421085	26604143	Childhood body mass index	FTO	intron_variant	5e-16	Affymetrix, Illumina [2499691] (imputed)
rs9972653	16	53800954	rs1421085	26818947	Type 2 diabetes	FTO	intron_variant	4e-15	Illumina [7521072] (imputed)
rs9972653	16	53800954	rs1421085	29691431	Hand grip strength	FTO	intron_variant	5e-38	Affymetrix [15275733] (imputed)
rs9972653	16	53800954	rs1421085	29988085	Dietary macronutrient intake	FTO	intron_variant	1e-16	Affymetrix, Illumina [1180000] (imputed)
rs9972653	16	53800954	rs1421085	26961502	Body mass index	FTO	intron_variant	2e-75	NR [9288881] (imputed)
rs9972653	16	53800954	rs1421085	30595370	Body mass index	FTO	intron_variant	1e-300	NR [~ 8900000] (imputed)
rs9972653	16	53800954	rs1421085	30593698	Body fat percentage	FTO	intron_variant	2e-32	Affymetrix [7794483] (imputed)
rs9972653	16	53800954	rs1421085	30593698	Body fat percentage	FTO	intron_variant	3e-50	Affymetrix [7794483] (imputed)
rs9972653	16	53800954	rs1421085	30593698	Body fat percentage	FTO	intron_variant	5e-21	Affymetrix [7794483] (imputed)
rs9972653	16	53800954	rs1421085	30593698	Fat-free mass	FTO	intron_variant	1e-38	Affymetrix [7794483] (imputed)
rs9972653	16	53800954	rs1421085	30593698	Fat-free mass	FTO	intron_variant	2e-26	Affymetrix [7794483] (imputed)
rs9972653	16	53800954	rs1421085	30593698	Fat-free mass	FTO	intron_variant	4e-62	Affymetrix [7794483] (imputed)
rs9972653	16	53800954	rs1421085	30595370	Morning person	FTO	intron_variant	8e-21	NR [~ 8900000] (imputed)
rs9972653	16	53800954	rs1421085	30595370	Type 2 diabetes	FTO	intron_variant	4e-29	NR [~ 8900000] (imputed)
rs9972653	16	53800954	rs1421085	30696823	Morning person	FTO	intron_variant	5e-32	Affymetrix [11880941] (imputed)
rs9972653	16	53800954	rs1421085	30696823	Chronotype	FTO	intron_variant	5e-32	Affymetrix [11880941] (imputed)
rs9972653	16	53800954	rs1421085	30487518	Pulse pressure	FTO	intron_variant	2e-10	Illumina [6200000] (imputed)
rs9972653	16	53802494	rs11642015	28892062	Body mass index	FTO	intron_variant	2e-81	Illumina [6108953] (imputed)
rs9972653	16	53802494	rs11642015	29691431	Hand grip strength	FTO	intron_variant	8e-49	Affymetrix [15275733] (imputed)
rs9972653	16	53802494	rs11642015	29403010	Blood urea nitrogen levels	FTO	intron_variant	4e-15	Illumina [6108953] (imputed)
rs9972653	16	53802494	rs11642015	29455858	Diastolic blood pressure x smoking status (current vs non-current) interaction (2df test)	FTO	intron_variant	3e-11	Affymetrix, Illumina [18800000] (imputed)
rs9972653	16	53802494	rs11642015	29455858	Diastolic blood pressure x smoking status (current vs non-current) interaction (2df test)	FTO	intron_variant	6e-09	Affymetrix, Illumina [18800000] (imputed)
rs9972653	16	53802494	rs11642015	29455858	Diastolic blood pressure x smoking status (ever vs never) interaction (2df test)	FTO	intron_variant	2e-10	Affymetrix, Illumina [18800000] (imputed)
rs9972653	16	53802494	rs11642015	29455858	Diastolic blood pressure x smoking status (ever vs never) interaction (2df test)	FTO	intron_variant	4e-08	Affymetrix, Illumina [18800000] (imputed)
rs9972653	16	53802494	rs11642015	29455858	Systolic blood pressure x smoking status (current vs non-current) interaction (2df test)	FTO	intron_variant	6e-14	Affymetrix, Illumina [18800000] (imputed)
rs9972653	16	53802494	rs11642015	29455858	Systolic blood pressure x smoking status (current vs non-current) interaction (2df test)	FTO	intron_variant	1e-20	Affymetrix, Illumina [18800000] (imputed)
rs9972653	16	53802494	rs11642015	29455858	Systolic blood pressure x smoking status (ever vs never) interaction (2df test)	FTO	intron_variant	1e-13	Affymetrix, Illumina [18800000] (imputed)
rs9972653	16	53802494	rs11642015	29455858	Systolic blood pressure x smoking status (ever vs never) interaction (2df test)	FTO	intron_variant	4e-20	Affymetrix, Illumina [18800000] (imputed)
rs9972653	16	53802494	rs11642015	30595370	Menarche (age at onset)	FTO	intron_variant	1e-57	NR [~ 8900000] (imputed)
rs9972653	16	53802494	rs11642015	30487518	Diastolic blood pressure	FTO	intron_variant	3e-06	Illumina [6200000] (imputed)
rs9972653	16	53802494	rs11642015	30487518	Mean arterial pressure	FTO	intron_variant	1e-09	Illumina [6200000] (imputed)
rs9972653	16	53802494	rs11642015	30487518	Pulse pressure	FTO	intron_variant	3e-10	Illumina [6200000] (imputed)
rs9972653	16	53802494	rs11642015	30487518	Systolic blood pressure	FTO	intron_variant	2e-12	Illumina [6200000] (imputed)
rs9972653	16	53803223	rs62048402	29059683	Breast cancer	FTO	intron_variant	4e-23	Illumina [~ 11800000] (imputed)
rs9972653	16	53803574	rs1558902	19557197	Waist circumference	FTO	intron_variant	5e-19	Affymetrix, Illumina [up to 512349]
rs9972653	16	53803574	rs1558902	20935630	Body mass index	FTO	intron_variant	5e-120	Affymetrix, Illumina, Perlegen [~ 2800000] (imputed)
rs9972653	16	53803574	rs1558902	21544081	Obesity	FTO	intron_variant	1e-07	Illumina [1283957] (imputed)
rs9972653	16	53803574	rs1558902	23563607	Obesity	FTO	intron_variant	2e-81	Affymetrix, Illumina [~ 2800000] (imputed)
rs9972653	16	53803574	rs1558902	20421936	Obesity (early onset extreme)	FTO	intron_variant	5e-19	Affymetrix, Illumina [1596878] (imputed)
rs9972653	16	53803574	rs1558902	24861553	Body mass index	FTO	intron_variant	7e-27	Affymetrix, Illumina [~ 2500000] (imputed)
rs9972653	16	53803574	rs1558902	25044758	Height adjusted BMI	FTO	intron_variant	9e-10	Illumina [2608006] (imputed)
rs9972653	16	53803574	rs1558902	25673413	Body mass index	FTO	intron_variant	1e-156	Affymetrix, Illumina [2550021]
rs9972653	16	53803574	rs1558902	25673413	Body mass index	FTO	intron_variant	4e-84	Affymetrix, Illumina [2550021]
rs9972653	16	53803574	rs1558902	25673413	Body mass index	FTO	intron_variant	8e-153	Affymetrix, Illumina [2550021]
rs9972653	16	53803574	rs1558902	25673413	Body mass index	FTO	intron_variant	1e-93	Affymetrix, Illumina [2550021]
rs9972653	16	53803574	rs1558902	25953783	Body mass index	FTO	intron_variant	1e-26	Illumina [~ 2200000] (imputed)
rs9972653	16	53803574	rs1558902	25953783	Body mass index	FTO	intron_variant	2e-16	Illumina [~ 2200000] (imputed)
rs9972653	16	53803574	rs1558902	25953783	Body mass index (age interaction)	FTO	intron_variant	1e-26	Illumina [~ 2200000] (imputed)
rs9972653	16	53803574	rs1558902	26604143	Childhood body mass index	FTO	intron_variant	4e-14	Affymetrix, Illumina [2499691] (imputed)
rs9972653	16	53803574	rs1558902	26833246	Body fat percentage	FTO	intron_variant	4e-15	Affymetrix, Illumina, Perlegen [at least 1958375] (imputed)
rs9972653	16	53803574	rs1558902	26833246	Body fat percentage	FTO	intron_variant	4e-27	Affymetrix, Illumina, Perlegen [at least 1958375] (imputed)
rs9972653	16	53803574	rs1558902	26833246	Body fat percentage	FTO	intron_variant	7e-14	Affymetrix, Illumina, Perlegen [at least 1958375] (imputed)
rs9972653	16	53803574	rs1558902	26833246	Body fat percentage	FTO	intron_variant	1e-13	Affymetrix, Illumina, Perlegen [at least 1958375] (imputed)
rs9972653	16	53803574	rs1558902	26833246	Body fat percentage	FTO	intron_variant	1e-25	Affymetrix, Illumina, Perlegen [at least 1958375] (imputed)
rs9972653	16	53803574	rs1558902	26833246	Body fat percentage	FTO	intron_variant	2e-13	Affymetrix, Illumina, Perlegen [at least 1958375] (imputed)
rs9972653	16	53803574	rs1558902	27286809	C-reactive protein levels or HDL-cholesterol levels (pleiotropy)	FTO	intron_variant	5e-09	NR [2501543] (imputed)
rs9972653	16	53803574	rs1558902	27182965	Menarche (age at onset)	FTO	intron_variant	1e-12	Illumina [12039492]
rs9972653	16	53803574	rs1558902	25673412	Waist circumference	FTO	intron_variant	1e-57	Affymetrix, Illumina, Perlegen [up to 2542447] (imputed)
rs9972653	16	53803574	rs1558902	25673412	Waist circumference	FTO	intron_variant	4e-101	Affymetrix, Illumina, Perlegen [up to 2542447] (imputed)
rs9972653	16	53803574	rs1558902	25673412	Waist circumference	FTO	intron_variant	8e-59	Affymetrix, Illumina, Perlegen [up to 2542447] (imputed)
rs9972653	16	53803574	rs1558902	28443625	BMI (adjusted for smoking behaviour)	FTO	intron_variant	3e-110	Affymetrix, Illumina, Perlegen [up to 2800000] (imputed)
rs9972653	16	53803574	rs1558902	28443625	BMI (adjusted for smoking behaviour)	FTO	intron_variant	5e-59	Affymetrix, Illumina, Perlegen [up to 2800000] (imputed)
rs9972653	16	53803574	rs1558902	28443625	BMI (adjusted for smoking behaviour)	FTO	intron_variant	7e-65	Affymetrix, Illumina, Perlegen [up to 2800000] (imputed)
rs9972653	16	53803574	rs1558902	28443625	BMI in non-smokers	FTO	intron_variant	1e-79	Affymetrix, Illumina, Perlegen [up to 2800000] (imputed)
rs9972653	16	53803574	rs1558902	28443625	BMI in non-smokers	FTO	intron_variant	3e-45	Affymetrix, Illumina, Perlegen [up to 2800000] (imputed)
rs9972653	16	53803574	rs1558902	28443625	BMI in non-smokers	FTO	intron_variant	4e-44	Affymetrix, Illumina, Perlegen [up to 2800000] (imputed)
rs9972653	16	53803574	rs1558902	28443625	BMI in smokers	FTO	intron_variant	4e-22	Affymetrix, Illumina, Perlegen [up to 2800000] (imputed)
rs9972653	16	53803574	rs1558902	28443625	BMI in smokers	FTO	intron_variant	8e-39	Affymetrix, Illumina, Perlegen [up to 2800000] (imputed)
rs9972653	16	53803574	rs1558902	28443625	BMI in smokers	FTO	intron_variant	9e-21	Affymetrix, Illumina, Perlegen [up to 2800000] (imputed)
rs9972653	16	53803574	rs1558902	28443625	Body mass index (joint analysis main effects and smoking interaction)	FTO	intron_variant	2e-115	Affymetrix, Illumina, Perlegen [up to 2800000] (imputed)
rs9972653	16	53803574	rs1558902	28443625	Body mass index (joint analysis main effects and smoking interaction)	FTO	intron_variant	2e-62	Affymetrix, Illumina, Perlegen [up to 2800000] (imputed)
rs9972653	16	53803574	rs1558902	28443625	Body mass index (joint analysis main effects and smoking interaction)	FTO	intron_variant	2e-63	Affymetrix, Illumina, Perlegen [up to 2800000] (imputed)
rs9972653	16	53803574	rs1558902	28898252	Glycated hemoglobin levels	FTO	intron_variant	3e-08	Affymetrix, Illumina, Perlegen [~ 2500000] (imputed)
rs9972653	16	53803574	rs1558902	28892062	Body mass index	FTO	intron_variant	2e-223	Illumina [6108953] (imputed)
rs9972653	16	53803574	rs1558902	26426971	Body mass index	FTO	intron_variant	9e-199	Affymetrix, Illumina, Perlegen [up to 2800000] (imputed)
rs9972653	16	53803574	rs1558902	30108127	Body mass index	FTO	intron_variant	2e-210	Affymetrix [at least 28613428] (imputed)
rs9972653	16	53803574	rs1558902	30595370	Red cell distribution width	FTO	intron_variant	7e-25	NR [~ 8900000] (imputed)
rs9972653	16	53803574	rs1558902	30388399	C-reactive protein levels	FTO	intron_variant	5e-20	Affymetrix, Illumina, Perlegen [2437193] (imputed)
rs9972653	16	53806453	rs56094641	30566433	Type 2 diabetes nephropathy	FTO	intron_variant	8e-10	Illumina [5768242] (imputed)
rs9972653	16	53806453	rs56094641	30566433	Type 2 diabetes nephropathy including microalbuminuria	FTO	intron_variant	2e-09	Illumina [NR]
rs9972653	16	53806453	rs56094641	30595370	Mean corpuscular hemoglobin	FTO	intron_variant	2e-11	NR [~ 8900000] (imputed)
rs9972653	16	53807764	rs17817288	30846698	Sleep duration (long sleep)	FTO	intron_variant	9e-09	Affymetrix [14661600] (imputed)
rs9972653	16	53809123	rs55872725	28270201	Body fat percentage	FTO	intron_variant	6e-16	Illumina [24111857] (imputed)
rs9972653	16	53809123	rs55872725	28270201	Body mass index	FTO	intron_variant	6e-21	Illumina [24111857] (imputed)
rs9972653	16	53809123	rs55872725	29899525	Strenuous sports or other exercises	FTO	intron_variant	3e-13	Affymetrix [11800000] (imputed)
rs9972653	16	53809123	rs55872725	29912962	Systolic blood pressure x alcohol consumption interaction (2df test)	FTO	intron_variant	2e-13	Affymetrix, Illumina [up to 39321347] (imputed)
rs9972653	16	53809123	rs55872725	30664634	Body fat distribution (arm fat ratio)	FTO	intron_variant	3e-83	Affymetrix [25472837] (imputed)
rs9972653	16	53809123	rs55872725	30664634	Body fat distribution (arm fat ratio)	FTO	intron_variant	5e-65	Affymetrix [25472837] (imputed)
rs9972653	16	53809123	rs55872725	30664634	Body fat distribution (arm fat ratio)	FTO	intron_variant	7e-103	Affymetrix [25472837] (imputed)
rs9972653	16	53809123	rs55872725	30664634	Body fat distribution (leg fat ratio)	FTO	intron_variant	4e-07	Affymetrix [25472837] (imputed)
rs9972653	16	53809123	rs55872725	30664634	Body fat distribution (trunk fat ratio)	FTO	intron_variant	1e-09	Affymetrix [25472837] (imputed)
rs9972653	16	53809123	rs55872725	30664634	Body fat distribution (trunk fat ratio)	FTO	intron_variant	6e-08	Affymetrix [25472837] (imputed)
rs9972653	16	53809247	rs1121980	18454148	Body mass index	FTO	intron_variant	4e-08	Affymetrix [344883]
rs9972653	16	53809247	rs1121980	18159244	Obesity (early onset extreme)	FTO	intron_variant	1e-07	Affymetrix [440794]
rs9972653	16	53809247	rs1121980	24097068	HDL cholesterol	FTO	intron_variant	7e-09	NR [NR] (imputed)
rs9972653	16	53809247	rs1121980	24097068	Triglycerides	FTO	intron_variant	3e-08	NR [NR] (imputed)
rs9972653	16	53809247	rs1121980	25673412	Waist-hip ratio	FTO	intron_variant	1e-17	Affymetrix, Illumina, Perlegen [up to 2542447] (imputed)
rs9972653	16	53809247	rs1121980	25673412	Waist-hip ratio	FTO	intron_variant	1e-23	Affymetrix, Illumina, Perlegen [up to 2542447] (imputed)
rs9972653	16	53809247	rs1121980	25673412	Waist-hip ratio	FTO	intron_variant	1e-38	Affymetrix, Illumina, Perlegen [up to 2542447] (imputed)
rs9972653	16	53809247	rs1121980	28334899	HDL cholesterol levels	FTO	intron_variant	2e-07	Affymetrix, Illumina [~ 1900000] (imputed)
rs9972653	16	53809247	rs1121980	29507422	High density lipoprotein cholesterol levels	FTO	intron_variant	2e-06	Affymetrix [at least 7091467] (imputed)
rs9972653	16	53810546	rs7187250	30595370	Cardiovascular disease	FTO	intron_variant	2e-27	NR [~ 8900000] (imputed)
rs9972653	16	53810546	rs7187250	30595370	Heel bone mineral density	FTO	intron_variant	1e-13	NR [~ 8900000] (imputed)
rs9972653	16	53810686	rs7193144	25888059	Sasang constitutional medicine type (So-Eum)	FTO	intron_variant	1e-07	Affymetrix [311944]
rs9972653	16	53811788	rs62033400	24064335	Body mass index	FTO	intron_variant	2e-14	Affymetrix, Illumina [4325550] (imputed)
rs9972653	16	53812433	rs8063057	30598549	Heel bone mineral density	FTO	intron_variant	5e-26	NR [13737936] (imputed)
rs9972653	16	53813367	rs17817449	21552555	Obesity	FTO	intron_variant	2e-12	Illumina [~ 550000]
rs9972653	16	53813367	rs17817449	23535729	Breast cancer	FTO	intron_variant	6e-14	Affymetrix, Illumina [~ 2600000] (imputed)
rs9972653	16	53813367	rs17817449	23535733	Breast cancer	FTO	intron_variant	6e-07	Illumina [NR]
rs9972653	16	53813367	rs17817449	27117709	Breast cancer	FTO	intron_variant	5e-08	Illumina [10909381] (imputed)
rs9972653	16	53813367	rs17817449	27117709	Breast cancer (estrogen-receptor negative)	FTO	intron_variant	3e-07	Illumina [10909381] (imputed)
rs9972653	16	53813367	rs17817449	25751625	Breast cancer	FTO	intron_variant	2e-14	Affymetrix, Illumina [~ 11600000] (imputed)
rs9972653	16	53813367	rs17817449	29059683	Breast cancer	FTO	intron_variant	3e-21	Illumina [~ 11800000] (imputed)
rs9972653	16	53813367	rs17817449	29058716	Breast cancer (estrogen-receptor negative)	FTO	intron_variant	2e-10	Illumina [~ 11500000] (imputed)
rs9972653	16	53813367	rs17817449	25751625	Breast cancer	FTO	intron_variant	7e-13	Affymetrix, Illumina [~ 14000000] (imputed)
rs9972653	16	53813450	rs8043757	23563607	Obesity	FTO	intron_variant	5e-110	Affymetrix, Illumina [~ 2800000] (imputed)
rs9972653	16	53813450	rs8043757	26833098	circulating leptin levels	FTO	intron_variant	1e-09	Affymetrix, Illumina [~ 2500000] (imputed)
rs9972653	16	53813450	rs8043757	26833098	circulating leptin levels	FTO	intron_variant	9e-08	Affymetrix, Illumina [~ 2500000] (imputed)
rs9972653	16	53814363	rs9972653	28869591	Heel bone mineral density	FTO	intron_variant	7e-10	NR [17166351] (imputed)
rs9972653	16	53814363	rs9972653	28869591	Heel bone mineral density	FTO	intron_variant	1e-07	NR [17166351] (imputed)
rs9972653	16	53814363	rs9972653	30048462	Heel bone mineral density	FTO	intron_variant	8e-12	Affymetrix [20259828] (imputed)
rs9972653	16	53814363	rs9972653	30595370	White blood cell count	FTO	intron_variant	4e-15	NR [~ 8900000] (imputed)
rs9972653	16	53816275	rs8050136	17463248	Type 2 diabetes	FTO	intron_variant	1e-12	Illumina [315635]
rs9972653	16	53816275	rs8050136	17463249	Type 2 diabetes	FTO	intron_variant	7e-14	Affymetrix [393453]
rs9972653	16	53816275	rs8050136	18372903	Type 2 diabetes	FTO	intron_variant	7e-06	Affymetrix, Illumina [2202892] (imputed)
rs9972653	16	53816275	rs8050136	19056611	Type 2 diabetes	FTO	intron_variant	2e-17	Affymetrix [393453]
rs9972653	16	53816275	rs8050136	19079260	Body mass index	FTO	intron_variant	1e-47	Illumina [305846]
rs9972653	16	53816275	rs8050136	19079260	Weight	FTO	intron_variant	5e-36	Illumina [305846]
rs9972653	16	53816275	rs8050136	21037115	Body mass in chronic obstructive pulmonary disease	FTO	intron_variant	4e-08	Illumina [~ 550000]
rs9972653	16	53816275	rs8050136	21706003	Adiposity	FTO	intron_variant	3e-26	Affymetrix, Illumina, Perlegen [~ 2500000] (imputed)
rs9972653	16	53816275	rs8050136	23209189	Type 2 diabetes	FTO	intron_variant	6e-06	Illumina [536420]
rs9972653	16	53816275	rs8050136	24348519	Body mass index	FTO	intron_variant	1e-07	Affymetrix, Illumina [up to 583824] (imputed)
rs9972653	16	53816275	rs8050136	25231870	Menarche (age at onset)	FTO	intron_variant	2e-17	Affymetrix, Illumina [2441815] (imputed)
rs9972653	16	53816275	rs8050136	28448500	Body mass index	FTO	intron_variant	2e-58	Affymetrix, Illumina, Perlegen [~ 2500000] (imputed)
rs9972653	16	53816275	rs8050136	28448500	Body mass index	FTO	intron_variant	1e-52	Affymetrix, Illumina, Perlegen [~ 2500000] (imputed)
rs9972653	16	53816275	rs8050136	28448500	Body mass index (joint analysis main effects and physical activity interaction)	FTO	intron_variant	4e-54	Affymetrix, Illumina, Perlegen [~ 2500000] (imputed)
rs9972653	16	53816275	rs8050136	28448500	Body mass index in physically active individuals	FTO	intron_variant	4e-39	Affymetrix, Illumina, Perlegen [~ 2500000] (imputed)
rs9972653	16	53816275	rs8050136	28448500	Body mass index in physically inactive individuals	FTO	intron_variant	2e-18	Affymetrix, Illumina, Perlegen [~ 2500000] (imputed)
rs9972653	16	53816275	rs8050136	28869590	Type 2 diabetes	FTO	intron_variant	3e-26	Affymetrix, Illumina [NR] (imputed)
rs9972653	16	53816275	rs8050136	28869590	Type 2 diabetes	FTO	intron_variant	3e-39	Affymetrix, Illumina [NR] (imputed)
rs9972653	16	53818460	rs3751812	28448500	Body mass index	FTO	intron_variant	6e-108	Affymetrix, Illumina, Perlegen [~ 2500000] (imputed)
rs9972653	16	53818460	rs3751812	28448500	Body mass index (joint analysis main effects and physical activity interaction)	FTO	intron_variant	2e-108	Affymetrix, Illumina, Perlegen [~ 2500000] (imputed)
rs9972653	16	53818460	rs3751812	28448500	Body mass index (joint analysis main effects and physical activity interaction)	FTO	intron_variant	3e-109	Affymetrix, Illumina, Perlegen [~ 2500000] (imputed)
rs9972653	16	53818460	rs3751812	28448500	Body mass index (joint analysis main effects and physical activity interaction)	FTO	intron_variant	3e-32	Affymetrix, Illumina, Perlegen [~ 2500000] (imputed)
rs9972653	16	53818460	rs3751812	28448500	Body mass index in physically active individuals	FTO	intron_variant	2e-19	Affymetrix, Illumina, Perlegen [~ 2500000] (imputed)
rs9972653	16	53818460	rs3751812	28448500	Body mass index in physically inactive individuals	FTO	intron_variant	7e-28	Affymetrix, Illumina, Perlegen [~ 2500000] (imputed)
rs9972653	16	53818460	rs3751812	28448500	Body mass index in physically inactive individuals	FTO	intron_variant	5e-41	Affymetrix, Illumina, Perlegen [~ 2500000] (imputed)
rs9972653	16	53818460	rs3751812	28448500	Body mass index in physically inactive individuals	FTO	intron_variant	5e-42	Affymetrix, Illumina, Perlegen [~ 2500000] (imputed)
rs9972653	16	53818460	rs3751812	28448500	Body mass index in physically inactive individuals	FTO	intron_variant	1e-15	Affymetrix, Illumina, Perlegen [~ 2500000] (imputed)
rs9972653	16	53818460	rs3751812	30275531	HDL cholesterol	FTO	intron_variant	2e-18	Affymetrix [up to 31400000] (imputed)
rs9972653	16	53819169	rs9936385	24509480	Type 2 diabetes	FTO	intron_variant	1e-12	Affymetrix, Illumina [2500000] (imputed)
rs9972653	16	53819169	rs9936385	28724990	Lean body mass	FTO	intron_variant	7e-13	Affymetrix, Illumina [at least 1912063] (imputed)
rs9972653	16	53819169	rs9936385	22885922	Type 2 diabetes	FTO	intron_variant	3e-23	Affymetrix, Illumina [up to 2500000] (imputed)
rs9972653	16	53819169	rs9936385	22885922	Type 2 diabetes	FTO	intron_variant	3e-18	Affymetrix, Illumina [up to 2500000] (imputed)
rs9972653	16	53819169	rs9936385	22885922	Type 2 diabetes	FTO	intron_variant	6e-11	Affymetrix, Illumina [up to 2500000] (imputed)
rs9972653	16	53819169	rs9936385	26426971	Body mass index	FTO	intron_variant	4e-188	Affymetrix, Illumina, Perlegen [up to 2800000] (imputed)
rs9972653	16	53819169	rs9936385	26426971	Body mass index (age <50)	FTO	intron_variant	5e-95	Affymetrix, Illumina, Perlegen [up to 2800000] (imputed)
rs9972653	16	53819169	rs9936385	26426971	Body mass index (age>50)	FTO	intron_variant	1e-97	Affymetrix, Illumina, Perlegen [up to 2800000] (imputed)
rs9972653	16	53819169	rs9936385	26426971	Body mass index x sex x age interaction (4df test)	FTO	intron_variant	2e-187	Affymetrix, Illumina, Perlegen [up to 2800000] (imputed)
rs9972653	16	53819169	rs9936385	26961502	Type 2 diabetes	FTO	intron_variant	1e-09	NR [9288881] (imputed)
rs9972653	16	53819893	rs11075990	23563607	Body mass index	FTO	intron_variant	2e-51	Affymetrix, Illumina [~ 2800000] (imputed)
rs9972653	16	53820527	rs9939609	17554300	Type 2 diabetes	FTO	intron_variant	2e-07	Affymetrix [469557]
rs9972653	16	53820527	rs9939609	19079261	Body mass index	FTO	intron_variant	4e-51	Affymetrix, Illumina [2399588] (imputed)
rs9972653	16	53820527	rs9939609	19396169	Biomedical quantitative traits	FTO	intron_variant	2e-07	Affymetrix [2156535] (imputed)
rs9972653	16	53820527	rs9939609	17434869	Body mass index	FTO	intron_variant	3e-35	Affymetrix [490032]
rs9972653	16	53820527	rs9939609	22693455	Type 2 diabetes	FTO	intron_variant	1e-20	NR [NR]
rs9972653	16	53820527	rs9939609	21102462	Menarche (age at onset)	FTO	intron_variant	3e-08	Affymetrix, Illumina [~ 2500000] (imputed)
rs9972653	16	53820527	rs9939609	27790247	Age-related disease endophenotypes	FTO	intron_variant	2e-17	Affymetrix [NR]
rs9972653	16	53820527	rs9939609	27790247	Age-related diseases, mortality and associated endophenotypes	FTO	intron_variant	1e-14	Affymetrix [NR]
rs9972653	16	53821125	rs17817712	30045251	Body mass index	FTO	intron_variant	1e-06	Affymetrix [1590162] (imputed)
rs9972653	16	53821615	rs7202116	22982992	Body mass index	FTO	intron_variant	2e-10	Affymetrix, Illumina, Perlegen [~ 2440000] (imputed)
rs9972653	16	53822651	rs7185735	23563607	Obesity	FTO	intron_variant	1e-79	Affymetrix, Illumina [~ 2800000] (imputed)
rs9972653	16	53822651	rs7185735	27918534	Subcutaneous adipose tissue	FTO	intron_variant	1e-09	Affymetrix, Illumina [~ 2600000] (imputed)
rs9972653	16	53822651	rs7185735	29912962	Pulse pressure x alcohol consumption interaction (2df test)	FTO	intron_variant	2e-10	Affymetrix, Illumina [up to 39321347] (imputed)
rs9972653	16	53822651	rs7185735	30054458	Type 2 diabetes	FTO	intron_variant	2e-47	NR [5035015] (imputed)
rs9972653	16	53824226	rs62033406	27182965	Breast size	FTO	intron_variant	4e-07	Illumina [12039487] (imputed)
rs9972653	16	53824226	rs62033406	29912962	Mean arterial pressure x alcohol consumption interaction (2df test)	FTO	intron_variant	3e-08	Affymetrix, Illumina [up to 39321347] (imputed)
rs9972653	16	53824226	rs62033406	29912962	Mean arterial pressure x alcohol consumption interaction (2df test)	FTO	intron_variant	4e-07	Affymetrix, Illumina [up to 39321347] (imputed)
rs9972653	16	53824226	rs62033406	30578418	Pulse pressure	FTO	intron_variant	6e-10	Affymetrix [NR] (imputed)
rs9972653	16	53825488	rs9941349	19553259	Obesity (extreme)	FTO	intron_variant	6e-12	Illumina [457251]
rs9972653	16	53825488	rs9941349	28448500	Body mass index in physically inactive individuals	FTO	intron_variant	2e-29	Affymetrix, Illumina, Perlegen [~ 2500000] (imputed)
rs9972653	16	53826028	rs28567725	30275531	Triglycerides	FTO	intron_variant	2e-14	Affymetrix [up to 31400000] (imputed)
rs9972653	16	53828066	rs17817964	23583978	Body mass index	FTO	intron_variant	1e-10	Affymetrix, Illumina [3283202] (imputed)
rs9972653	16	53828066	rs17817964	28430825	Body mass index (adult)	FTO	intron_variant	1e-146	Affymetrix, Illumina [17972087] (imputed)
rs9972653	16	53828066	rs17817964	28430825	Body mass index (adult)	FTO	intron_variant	3e-11	Affymetrix, Illumina [17972087] (imputed)
rs9972653	16	53828066	rs17817964	28430825	Body mass index (adult)	FTO	intron_variant	3e-08	Affymetrix, Illumina [17972087] (imputed)
rs9972653	16	53830465	rs9930506	17658951	Obesity-related traits	FTO	intron_variant	3e-08	Affymetrix [362129]
rs9972653	16	53830465	rs9930506	17658951	Obesity-related traits	FTO	intron_variant	9e-07	Affymetrix [362129]
rs9972653	16	53830465	rs9930506	17658951	Obesity-related traits	FTO	intron_variant	9e-07	Affymetrix [362129]
rs9972653	16	53831771	rs9922619	22589738	Subcutaneous adipose tissue	FTO	intron_variant	6e-08	Affymetrix, Illumina [2500000] (imputed)
rs9972653	16	53837342	rs72805613	30643258	Number of sexual partners	FTO	intron_variant	3e-09	Affymetrix [11515109] (imputed)
rs9972653	16	53839135	rs8044769	22763110	Osteoarthritis	FTO	intron_variant	4e-06	Illumina [485491]
rs9972653	16	53842908	rs12149832	22344221	Body mass index (SNP x SNP interaction)	FTO	intron_variant	5e-22	Illumina [2178018] (imputed)
rs9972653	16	53845487	rs11642841	20581827	Type 2 diabetes	FTO	intron_variant	3e-08	Affymetrix, Illumina [2426886] (imputed)
rs4516268	17	1846831	rs4516268	30595370	Body mass index	RTN4RL1	intron_variant	4e-22	NR [~ 8900000] (imputed)
rs2301597	17	43128906	rs8071429	30595370	Heel bone mineral density	DCAKD	5_prime_UTR_variant	2e-26	NR [~ 8900000] (imputed)
rs2301597	17	43141342	rs6503413	30578418	Systolic blood pressure	NMT1	intron_variant	1e-14	Affymetrix [NR] (imputed)
rs2301597	17	43155914	rs7213273	27618452	Diastolic blood pressure	NMT1	intron_variant	7e-06	Affymetrix, Illumina, Perlegen [128272]
rs2301597	17	43155914	rs7213273	27618452	Systolic blood pressure	NMT1	intron_variant	5e-10	Affymetrix, Illumina, Perlegen [128272]
rs2301597	17	43173273	rs2301597	30595370	Cardiovascular disease	NMT1	intron_variant	1e-08	NR [~ 8900000] (imputed)
rs2301597	17	43173273	rs2301597	30595370	Systolic blood pressure	NMT1	intron_variant	2e-34	NR [~ 8900000] (imputed)
rs2301597	17	43188117	rs12948326	30038396	Educational attainment (years of education)	PLCD3	3_prime_UTR_variant	3e-09	Affymetrix, Illumina [10000000] (imputed)
rs376942435	17	47090785	rs11079849	29942086	Intelligence	IGF2BP1, AC091133.3	intron_variant	2e-08	Affymetrix, Illumina [9295118] (imputed)
rs376942435	17	47090785	rs11079849	30038396	Cognitive performance	IGF2BP1, AC091133.3	intron_variant	6e-11	Affymetrix, Illumina [10100000] (imputed)
rs376942435	17	47090785	rs11079849	30038396	Cognitive performance (MTAG)	IGF2BP1, AC091133.3	intron_variant	2e-10	Affymetrix, Illumina [7100000] (imputed)
rs376942435	17	47090785	rs11079849	30595370	Body mass index	IGF2BP1, AC091133.3	intron_variant	1e-24	NR [~ 8900000] (imputed)
rs376942435	17	47091420	rs9906944	26833246	Body fat percentage	IGF2BP1	intron_variant	2e-08	Affymetrix, Illumina, Perlegen [at least 1958375] (imputed)
rs376942435	17	47091420	rs9906944	26833246	Body fat percentage	IGF2BP1	intron_variant	3e-08	Affymetrix, Illumina, Perlegen [at least 1958375] (imputed)
rs376942435	17	47091420	rs9906944	29326435	Intelligence (MTAG)	IGF2BP1	intron_variant	7e-09	Affymetrix [NR]
rs376942435	17	47091420	rs9906944	29844566	General cognitive ability	IGF2BP1	intron_variant	1e-07	Affymetrix, Illumina [at least 2500000] (imputed)
rs376942435	17	47123423	rs4643373	28714975	Coronary artery disease (myocardial infarction, percutaneous transluminal coronary angioplasty, coronary artery bypass grafting, angina or chromic ischemic heart disease)	IGF2BP1	intron_variant	1e-06	Affymetrix [9149595] (imputed)
rs376942435	17	47135875	rs68085814	30595370	Cardiovascular disease	IGF2BP1 - B4GALNT2P1	intergenic_variant	3e-14	NR [~ 8900000] (imputed)
rs1652376	18	21086125	rs177430	29326435	Intelligence (MTAG)	RMC1	intron_variant	3e-08	Affymetrix [NR]
rs1652376	18	21090023	rs1788808	30595370	Body mass index	NPC1, RMC1	intron_variant	2e-26	NR [~ 8900000] (imputed)
rs1652376	18	21104888	rs1808579	25673413	Body mass index	RMC1, NPC1	intron_variant	1e-08	Affymetrix, Illumina [2550021]
rs1652376	18	21104888	rs1808579	25673413	Body mass index	RMC1, NPC1	intron_variant	4e-08	Affymetrix, Illumina [2550021]
rs1652376	18	21104888	rs1808579	25673413	Body mass index	RMC1, NPC1	intron_variant	4e-08	Affymetrix, Illumina [2550021]
rs1652376	18	21104888	rs1808579	25673412	Hip circumference	RMC1, NPC1	intron_variant	1e-10	Affymetrix, Illumina, Perlegen [up to 2542447] (imputed)
rs1652376	18	21104888	rs1808579	25673412	Hip circumference	RMC1, NPC1	intron_variant	2e-10	Affymetrix, Illumina, Perlegen [up to 2542447] (imputed)
rs1652376	18	21104888	rs1808579	28443625	BMI (adjusted for smoking behaviour)	RMC1, NPC1	intron_variant	1e-06	Affymetrix, Illumina, Perlegen [up to 2800000] (imputed)
rs1652376	18	21104888	rs1808579	28443625	BMI (adjusted for smoking behaviour)	RMC1, NPC1	intron_variant	8e-06	Affymetrix, Illumina, Perlegen [up to 2800000] (imputed)
rs1652376	18	21104888	rs1808579	26961502	Body mass index	RMC1, NPC1	intron_variant	2e-07	NR [9288881] (imputed)
rs1652376	18	21115060	rs6507716	26426971	Body mass index	NPC1	intron_variant	4e-11	Affymetrix, Illumina, Perlegen [up to 2800000] (imputed)
rs1652376	18	21140432	rs1805081	19151714	Obesity	NPC1	missense_variant	3e-07	Illumina [308846]
rs1652376	18	21140432	rs1805081	19151714	Obesity	NPC1	missense_variant	8e-08	Illumina [308846]
rs1652376	18	21161134	rs1788783	30275531	HDL cholesterol	NPC1	intron_variant	8e-14	Affymetrix [up to 31400000] (imputed)
rs1652376	18	21161134	rs1788783	30275531	Triglycerides	NPC1	intron_variant	1e-08	Affymetrix [up to 31400000] (imputed)
rs1652376	18	21161134	rs1788783	30595370	Educational attainment (years of education)	NPC1	intron_variant	2e-12	NR [~ 8900000] (imputed)
rs784257	18	53210302	rs613872	20825314	Fuchs's corneal dystrophy	TCF4	intron_variant	1e-18	Illumina [~ 370000]
rs784257	18	53210302	rs613872	30038396	Educational attainment (years of education)	TCF4	intron_variant	2e-18	Affymetrix, Illumina [10000000] (imputed)
rs784257	18	53210302	rs613872	30038396	Cognitive performance (MTAG)	TCF4	intron_variant	2e-10	Affymetrix, Illumina [7100000] (imputed)
rs784257	18	53210302	rs613872	30038396	Educational attainment (MTAG)	TCF4	intron_variant	9e-20	Affymetrix, Illumina [7100000] (imputed)
rs784257	18	53210302	rs613872	30038396	Highest math class taken (MTAG)	TCF4	intron_variant	1e-18	Affymetrix, Illumina [7100000] (imputed)
rs784257	18	53210302	rs613872	30038396	Self-reported math ability	TCF4	intron_variant	5e-11	Affymetrix, Illumina [10000000] (imputed)
rs784257	18	53210302	rs613872	30038396	Self-reported math ability (MTAG)	TCF4	intron_variant	8e-14	Affymetrix, Illumina [7100000] (imputed)
rs784257	18	53210302	rs613872	29970889	Ability to confide in someone	TCF4	intron_variant	2e-09	NR [NR] (imputed)
rs784257	18	53210302	rs613872	29970889	Loneliness	TCF4	intron_variant	5e-14	NR [NR] (imputed)
rs784257	18	53210302	rs613872	29970889	Loneliness (MTAG)	TCF4	intron_variant	4e-17	NR [NR] (imputed)
rs784257	18	53210302	rs613872	29500382	Experiencing mood swings	TCF4	intron_variant	2e-12	NR [10847151] (imputed)
rs784257	18	53210302	rs613872	30573740	Male-pattern baldness	TCF4	intron_variant	5e-08	NR [19129689] (imputed)
rs784257	18	53210302	rs613872	30595370	Educational attainment (years of education)	TCF4	intron_variant	1e-12	NR [~ 8900000] (imputed)
rs784257	18	53210302	rs613872	30867560	General factor of neuroticism	TCF4	intron_variant	2e-09	Affymetrix [18485882] (imputed)
rs784257	18	53252388	rs599550	29942085	Depressed affect	TCF4	intron_variant	4e-17	Affymetrix [10847151] (imputed)
rs784257	18	53252388	rs599550	29500382	Feeling fed-up	TCF4	intron_variant	3e-14	NR [10847151] (imputed)
rs784257	18	53252388	rs599550	29500382	Feeling lonely	TCF4	intron_variant	7e-11	NR [10847151] (imputed)
rs784257	18	53252388	rs599550	30578418	Pulse pressure	TCF4	intron_variant	7e-10	Affymetrix [NR] (imputed)
rs784257	18	53252388	rs599550	30578418	Systolic blood pressure	TCF4	intron_variant	5e-13	Affymetrix [NR] (imputed)
rs784257	18	53310969	rs660010	29691431	Hand grip strength	TCF4	intron_variant	2e-12	Affymetrix [15275733] (imputed)
rs784257	18	53374913	rs1642294	29691431	Hand grip strength	TCF4 - AC022031.2	intergenic_variant	6e-15	Affymetrix [15275733] (imputed)
rs784257	18	53374913	rs1642294	29500382	Feeling lonely	TCF4 - AC022031.2	intergenic_variant	1e-09	NR [10847151] (imputed)
rs784257	18	53397199	rs784257	28358029	Fuchs's corneal dystrophy	AC022031.2	intron_variant	3e-200	Illumina [8680745] (imputed)
rs784257	18	53397199	rs784257	30220432	Urinary albumin excretion	AC022031.2	intron_variant	1e-08	Affymetrix [11709857] (imputed)
rs784257	18	53397199	rs784257	30867560	Worry/vulnerability (special factor of neuroticism)	AC022031.2	intron_variant	1e-08	Affymetrix [18485882] (imputed)
rs784257	18	53398626	rs784256	29500382	Experiencing mood swings	AC022031.2	intron_variant	4e-12	NR [10847151] (imputed)
rs784257	18	53398626	rs784256	29500382	Feeling fed-up	AC022031.2	intron_variant	2e-13	NR [10847151] (imputed)
rs784257	18	53398626	rs784256	30595370	White blood cell count	AC022031.2	intron_variant	2e-17	NR [~ 8900000] (imputed)
rs2602731	19	4965404	rs34232444	26198764	Schizophrenia	UHRF1 - KDM4B	intergenic_variant	9e-06	Illumina [7158791] (imputed)
rs273512	19	18217147	rs273505	30595370	Body mass index	MAST3	intron_variant	1e-18	NR [~ 8900000] (imputed)
rs273512	19	18224729	rs273512	30643258	Number of sexual partners	MAST3	intron_variant	4e-09	Affymetrix [11515109] (imputed)
rs273512	19	18230274	rs10401175	30595370	Menarche (age at onset)	MAST3	intron_variant	3e-09	NR [~ 8900000] (imputed)
rs273512	19	18257750	rs2072490	29942086	Intelligence	MAST3, AC007192.2	synonymous_variant	6e-10	Affymetrix, Illumina [9295118] (imputed)
rs273512	19	18276123	rs62123615	29844566	General cognitive ability	AC007192.1, PIK3R2	intron_variant	2e-06	Affymetrix, Illumina [at least 2500000] (imputed)
rs11881338	19	18820308	rs757318	26833246	Body fat percentage	CRTC1	intron_variant	2e-07	Affymetrix, Illumina, Perlegen [at least 1958375] (imputed)
rs11881338	19	18820308	rs757318	26833246	Body fat percentage	CRTC1	intron_variant	5e-08	Affymetrix, Illumina, Perlegen [at least 1958375] (imputed)
rs11881338	19	18820308	rs757318	26833246	Body fat percentage	CRTC1	intron_variant	1e-06	Affymetrix, Illumina, Perlegen [at least 1958375] (imputed)
rs11881338	19	18820308	rs757318	26833246	Body fat percentage	CRTC1	intron_variant	8e-08	Affymetrix, Illumina, Perlegen [at least 1958375] (imputed)
rs11881338	19	18820308	rs757318	28448500	Body mass index	CRTC1	intron_variant	3e-08	Affymetrix, Illumina, Perlegen [~ 2500000] (imputed)
rs11881338	19	18820308	rs757318	28448500	Body mass index	CRTC1	intron_variant	5e-07	Affymetrix, Illumina, Perlegen [~ 2500000] (imputed)
rs11881338	19	18820308	rs757318	28448500	Body mass index	CRTC1	intron_variant	1e-06	Affymetrix, Illumina, Perlegen [~ 2500000] (imputed)
rs11881338	19	18820308	rs757318	28448500	Body mass index	CRTC1	intron_variant	2e-08	Affymetrix, Illumina, Perlegen [~ 2500000] (imputed)
rs11881338	19	18820308	rs757318	28448500	Body mass index (joint analysis main effects and physical activity interaction)	CRTC1	intron_variant	1e-06	Affymetrix, Illumina, Perlegen [~ 2500000] (imputed)
rs11881338	19	18820308	rs757318	28448500	Body mass index (joint analysis main effects and physical activity interaction)	CRTC1	intron_variant	3e-06	Affymetrix, Illumina, Perlegen [~ 2500000] (imputed)
rs11881338	19	18820308	rs757318	28448500	Body mass index (joint analysis main effects and physical activity interaction)	CRTC1	intron_variant	4e-08	Affymetrix, Illumina, Perlegen [~ 2500000] (imputed)
rs11881338	19	18820308	rs757318	28448500	Body mass index (joint analysis main effects and physical activity interaction)	CRTC1	intron_variant	4e-08	Affymetrix, Illumina, Perlegen [~ 2500000] (imputed)
rs11881338	19	18820308	rs757318	28448500	Body mass index in physically active individuals	CRTC1	intron_variant	2e-07	Affymetrix, Illumina, Perlegen [~ 2500000] (imputed)
rs11881338	19	18820308	rs757318	28448500	Body mass index in physically active individuals	CRTC1	intron_variant	2e-06	Affymetrix, Illumina, Perlegen [~ 2500000] (imputed)
rs11881338	19	18820308	rs757318	26426971	Body mass index	CRTC1	intron_variant	5e-13	Affymetrix, Illumina, Perlegen [up to 2800000] (imputed)
rs11881338	19	18820308	rs757318	30108127	Body mass index	CRTC1	intron_variant	7e-08	Affymetrix [at least 28613428] (imputed)
rs12461902	19	30277729	rs113701136	29058716	Breast cancer	C19orf12 - CCNE1	intergenic_variant	7e-09	Illumina [~ 11500000] (imputed)
rs12461902	19	30277729	rs113701136	29058716	Breast cancer (estrogen-receptor negative)	C19orf12 - CCNE1	intergenic_variant	2e-07	Illumina [~ 11500000] (imputed)
rs12461902	19	30277729	rs113701136	30595370	Body mass index	C19orf12 - CCNE1	intergenic_variant	2e-24	NR [~ 8900000] (imputed)
rs12461902	19	30286822	rs17513613	25673413	Body mass index	C19orf12 - CCNE1	regulatory_region_variant	3e-06	Affymetrix, Illumina [2550021]
rs12461902	19	30286822	rs17513613	25673413	Body mass index	C19orf12 - CCNE1	regulatory_region_variant	5e-06	Affymetrix, Illumina [2550021]
rs12461902	19	30286822	rs17513613	26426971	Body mass index	C19orf12 - CCNE1	regulatory_region_variant	4e-09	Affymetrix, Illumina, Perlegen [up to 2800000] (imputed)
rs12461902	19	30286822	rs17513613	30108127	Body mass index	C19orf12 - CCNE1	regulatory_region_variant	2e-07	Affymetrix [at least 28613428] (imputed)
rs12461902	19	30294991	rs62104477	28135244	Diastolic blood pressure	C19orf12 - CCNE1	intergenic_variant	1e-09	Affymetrix [~ 9800000] (imputed)
rs12461902	19	30294991	rs62104477	29844566	Reaction time	C19orf12 - CCNE1	intergenic_variant	7e-06	Affymetrix [805426] (imputed)
rs12461902	19	30296853	rs8102137	20972438	Bladder cancer	C19orf12 - CCNE1	regulatory_region_variant	2e-11	Illumina [589299]
rs12461902	19	30296853	rs8102137	24163127	Bladder cancer	C19orf12 - CCNE1	regulatory_region_variant	1e-11	Illumina [462190]
rs12461902	19	30297516	rs59592823	30595370	Red blood cell count	C19orf12 - CCNE1	intergenic_variant	2e-09	NR [~ 8900000] (imputed)
rs12461902	19	30305684	rs3218036	30595370	Red cell distribution width	CCNE1	intron_variant	1e-08	NR [~ 8900000] (imputed)
rs1667369	19	37500918	rs703530	30595370	Eosinophil counts	ZNF420	intron_variant	2e-12	NR [~ 8900000] (imputed)
rs1667369	19	37684966	rs11673344	23251661	Obesity-related traits	ZNF585B, AC012309.1	intron_variant	5e-06	Illumina [899892]
rs1667369	19	37684966	rs11673344	30804566	Insomnia symptoms (never/rarely vs. sometimes/usually)	ZNF585B, AC012309.1	intron_variant	5e-08	Affymetrix [14661600] (imputed)
rs1667369	19	37684966	rs11673344	30804566	Insomnia symptoms (never/rarely vs. usually)	ZNF585B, AC012309.1	intron_variant	8e-10	Affymetrix [14661600] (imputed)
rs35741895	19	48054608	rs2914001	30072576	Blood protein levels	ZNF541	intron_variant	2e-06	Illumina [> 1000000] (imputed)
rs143384	20	33890061	rs6060355	28270201	Height	FAM83C - UQCC1	intergenic_variant	8e-13	Illumina [24111857] (imputed)
rs143384	20	33905619	rs1406948	28448500	Waist-to-hip ratio adjusted for BMI (joint analysis for main effect and physical activity interaction)	UQCC1	intron_variant	1e-10	Affymetrix, Illumina, Perlegen [~ 2500000] (imputed)
rs143384	20	33905619	rs1406948	28448500	Waist-to-hip ratio adjusted for BMI in active individuals	UQCC1	intron_variant	1e-11	Affymetrix, Illumina, Perlegen [~ 2500000] (imputed)
rs143384	20	33905619	rs1406948	28448500	Waist-to-hip ratio adjusted for BMI in active individuals	UQCC1	intron_variant	2e-09	Affymetrix, Illumina, Perlegen [~ 2500000] (imputed)
rs143384	20	33907161	rs6060369	18391950	Height	UQCC1	intron_variant	1e-16	Affymetrix, Illumina [2260683] (imputed)
rs143384	20	33907161	rs6060369	18193045	Height	UQCC1	intron_variant	2e-16	Affymetrix, Illumina [~ 2261000] (imputed)
rs143384	20	33907161	rs6060369	25429064	Height	UQCC1	intron_variant	8e-32	Affymetrix, Illumina [2704730] (imputed)
rs143384	20	33907909	rs6088791	27958378	QRS interval (sulfonylurea treatment interaction)	UQCC1	intron_variant	8e-07	Affymetrix, Illumina [~ 2500000] (imputed)
rs143384	20	33914208	rs6060373	18391952	Height	UQCC1	intron_variant	2e-17	Affymetrix [402951]
rs143384	20	33914208	rs6060373	23207799	Spine bone size	UQCC1	intron_variant	2e-07	Affymetrix [746709]
rs143384	20	33914208	rs6060373	25848760	Developmental dysplasia of the hip	UQCC1	intron_variant	4e-06	Illumina [704516]
rs143384	20	33926103	rs2248393	30664745	Osteoarthritis	UQCC1	intron_variant	4e-14	Affymetrix, Illumina [up to 17000000] (imputed)
rs143384	20	33951799	rs4911492	28448500	Waist-to-hip ratio adjusted for body mass index	UQCC1	intron_variant	7e-10	Affymetrix, Illumina, Perlegen [~ 2500000] (imputed)
rs143384	20	33971914	rs4911494	30778226	Waist-to-hip ratio adjusted for BMI (additive genetic model)	UQCC1	missense_variant	3e-13	Affymetrix, Illumina [at least 228985]
rs143384	20	33971914	rs4911494	30778226	Waist-to-hip ratio adjusted for BMI (additive genetic model)	UQCC1	missense_variant	2e-16	Affymetrix, Illumina [at least 228985]
rs143384	20	33971914	rs4911494	30778226	Waist-to-hip ratio adjusted for BMI (additive genetic model)	UQCC1	missense_variant	3e-14	Affymetrix, Illumina [at least 228985]
rs143384	20	33971914	rs4911494	30778226	Waist-to-hip ratio adjusted for BMI (additive genetic model)	UQCC1	missense_variant	3e-16	Affymetrix, Illumina [at least 228985]
rs143384	20	33972899	rs4911179	27958378	QRS interval (sulfonylurea treatment interaction)	UQCC1	intron_variant	8e-08	Affymetrix, Illumina [~ 2500000] (imputed)
rs143384	20	33972948	rs4911180	28448500	Waist-to-hip ratio adjusted for body mass index	UQCC1	intron_variant	2e-08	Affymetrix, Illumina, Perlegen [~ 2500000] (imputed)
rs143384	20	33972948	rs4911180	26426971	Waist-to-hip ratio adjusted for BMI	UQCC1	intron_variant	3e-09	Affymetrix, Illumina, Perlegen [up to 2800000] (imputed)
rs143384	20	33972948	rs4911180	26426971	Waist-to-hip ratio adjusted for BMI x sex x age interaction (4df test)	UQCC1	intron_variant	4e-10	Affymetrix, Illumina, Perlegen [up to 2800000] (imputed)
rs143384	20	33975181	rs6088813	19343178	Height	UQCC1	intron_variant	1e-13	Illumina [229216]
rs143384	20	34005240	rs6060402	28270201	Height	UQCC1 - GDF5OS	intergenic_variant	3e-13	Illumina [24111857] (imputed)
rs143384	20	34008623	rs6142381	30578418	Pulse pressure	UQCC1 - GDF5OS	intergenic_variant	5e-14	Affymetrix [NR] (imputed)
rs143384	20	34019579	rs224329	25429064	Height	UQCC1 - GDF5OS	intergenic_variant	2e-30	Affymetrix, Illumina [2704730] (imputed)
rs143384	20	34022387	rs224331	30778226	Waist-to-hip ratio adjusted for BMI (additive genetic model)	GDF5, GDF5OS	missense_variant	2e-10	Affymetrix, Illumina [at least 228985]
rs143384	20	34022387	rs224331	30778226	Waist-to-hip ratio adjusted for BMI (additive genetic model)	GDF5, GDF5OS	missense_variant	2e-11	Affymetrix, Illumina [at least 228985]
rs143384	20	34022387	rs224331	30778226	Waist-to-hip ratio adjusted for BMI (additive genetic model)	GDF5, GDF5OS	missense_variant	2e-10	Affymetrix, Illumina [at least 228985]
rs143384	20	34022387	rs224331	30778226	Waist-to-hip ratio adjusted for BMI (additive genetic model)	GDF5, GDF5OS	missense_variant	6e-12	Affymetrix, Illumina [at least 228985]
rs143384	20	34023962	rs224333	23563607	Height	GDF5	intron_variant	8e-37	Affymetrix, Illumina [~ 2800000] (imputed)
rs143384	20	34023962	rs224333	25673412	Waist-to-hip ratio adjusted for body mass index	GDF5	intron_variant	7e-09	Affymetrix, Illumina, Perlegen [up to 2542447] (imputed)
rs143384	20	34023962	rs224333	25673412	Waist-to-hip ratio adjusted for body mass index	GDF5	intron_variant	1e-12	Affymetrix, Illumina, Perlegen [up to 2542447] (imputed)
rs143384	20	34023962	rs224333	25673412	Waist-to-hip ratio adjusted for body mass index	GDF5	intron_variant	9e-12	Affymetrix, Illumina, Perlegen [up to 2542447] (imputed)
rs143384	20	34023962	rs224333	25673412	Waist-to-hip ratio adjusted for body mass index	GDF5	intron_variant	3e-08	Affymetrix, Illumina, Perlegen [up to 2542447] (imputed)
rs143384	20	34023962	rs224333	28448500	Waist-to-hip ratio adjusted for BMI (joint analysis for main effect and physical activity interaction)	GDF5	intron_variant	2e-10	Affymetrix, Illumina, Perlegen [~ 2500000] (imputed)
rs143384	20	34023962	rs224333	28448500	Waist-to-hip ratio adjusted for BMI (joint analysis for main effect and physical activity interaction)	GDF5	intron_variant	5e-09	Affymetrix, Illumina, Perlegen [~ 2500000] (imputed)
rs143384	20	34023962	rs224333	28448500	Waist-to-hip ratio adjusted for BMI in active individuals	GDF5	intron_variant	3e-11	Affymetrix, Illumina, Perlegen [~ 2500000] (imputed)
rs143384	20	34023962	rs224333	28448500	Waist-to-hip ratio adjusted for BMI in active individuals	GDF5	intron_variant	8e-10	Affymetrix, Illumina, Perlegen [~ 2500000] (imputed)
rs143384	20	34025756	rs143384	20881960	Height	GDF5	5_prime_UTR_variant	1e-58	Affymetrix, Illumina [2834208] (imputed)
rs143384	20	34025756	rs143384	25281659	Infant length	GDF5	5_prime_UTR_variant	3e-10	Affymetrix, Illumina [2193675] (imputed)
rs143384	20	34025756	rs143384	25282103	Height	GDF5	5_prime_UTR_variant	1e-121	Affymetrix, Illumina, Perlegen [2550858] (imputed)
rs143384	20	34025756	rs143384	27182965	Joint mobility (Beighton score)	GDF5	5_prime_UTR_variant	1e-12	Illumina [12039492] (imputed)
rs143384	20	34025756	rs143384	25673412	Hip circumference	GDF5	5_prime_UTR_variant	4e-11	Affymetrix, Illumina, Perlegen [up to 2542447] (imputed)
rs143384	20	34025756	rs143384	25673412	Hip circumference	GDF5	5_prime_UTR_variant	4e-12	Affymetrix, Illumina, Perlegen [up to 2542447] (imputed)
rs143384	20	34025756	rs143384	25673412	Hip circumference adjusted for BMI	GDF5	5_prime_UTR_variant	1e-31	Affymetrix, Illumina, Perlegen [up to 2542447] (imputed)
rs143384	20	34025756	rs143384	25673412	Hip circumference adjusted for BMI	GDF5	5_prime_UTR_variant	3e-16	Affymetrix, Illumina, Perlegen [up to 2542447] (imputed)
rs143384	20	34025756	rs143384	25673412	Hip circumference adjusted for BMI	GDF5	5_prime_UTR_variant	5e-21	Affymetrix, Illumina, Perlegen [up to 2542447] (imputed)
rs143384	20	34025756	rs143384	30273415	Developmental dysplasia of the hip	GDF5	5_prime_UTR_variant	4e-22	Illumina [256867]
rs143384	20	34025756	rs143384	30374069	Knee osteoarthritis	GDF5	5_prime_UTR_variant	1e-19	Affymetrix, Illumina [11554240] (imputed)
rs143384	20	34025756	rs143384	30593698	Fat-free mass	GDF5	5_prime_UTR_variant	2e-49	Affymetrix [7794483] (imputed)
rs143384	20	34025756	rs143384	30593698	Fat-free mass	GDF5	5_prime_UTR_variant	6e-68	Affymetrix [7794483] (imputed)
rs143384	20	34025756	rs143384	30593698	Fat-free mass	GDF5	5_prime_UTR_variant	7e-21	Affymetrix [7794483] (imputed)
rs143384	20	34025756	rs143384	30595370	Lung function (FVC)	GDF5	5_prime_UTR_variant	2e-38	NR [~ 8900000] (imputed)
rs143384	20	34025756	rs143384	30595370	Waist-hip ratio	GDF5	5_prime_UTR_variant	3e-21	NR [~ 8900000] (imputed)
rs143384	20	34025756	rs143384	30664745	Knee osteoarthritis	GDF5	5_prime_UTR_variant	5e-23	Affymetrix, Illumina [up to 17000000] (imputed)
rs143384	20	34025756	rs143384	30664634	Body fat distribution (leg fat ratio)	GDF5	5_prime_UTR_variant	1e-40	Affymetrix [25472837] (imputed)
rs143384	20	34025756	rs143384	30664634	Body fat distribution (leg fat ratio)	GDF5	5_prime_UTR_variant	3e-43	Affymetrix [25472837] (imputed)
rs143384	20	34025756	rs143384	30664634	Body fat distribution (leg fat ratio)	GDF5	5_prime_UTR_variant	3e-09	Affymetrix [25472837] (imputed)
rs143384	20	34025756	rs143384	30664634	Body fat distribution (trunk fat ratio)	GDF5	5_prime_UTR_variant	4e-48	Affymetrix [25472837] (imputed)
rs143384	20	34025756	rs143384	30664634	Body fat distribution (trunk fat ratio)	GDF5	5_prime_UTR_variant	6e-38	Affymetrix [25472837] (imputed)
rs143384	20	34025756	rs143384	30804560	FEV1	GDF5	5_prime_UTR_variant	4e-12	Affymetrix [19819130] (imputed)
rs143384	20	34025756	rs143384	30804560	Lung function (FVC)	GDF5	5_prime_UTR_variant	1e-23	Affymetrix [19819130] (imputed)
rs143384	20	34025756	rs143384	30804560	Peak expiratory flow	GDF5	5_prime_UTR_variant	1e-09	Affymetrix [19819130] (imputed)
rs143384	20	34025756	rs143384	30166351	Anthropometric traits	GDF5	5_prime_UTR_variant	9e-292	Illumina [9499600] (imputed)
rs143384	20	34025756	rs143384	30166351	Anthropometric traits (multi-trait analysis)	GDF5	5_prime_UTR_variant	1e-170	Illumina [9499600] (imputed)
rs143384	20	34025983	rs143383	30374069	Knee osteoarthritis	GDF5	5_prime_UTR_variant	8e-18	Affymetrix, Illumina [11554240] (imputed)
rs143384	20	34025983	rs143383	30664745	Knee osteoarthritis	GDF5	5_prime_UTR_variant	5e-07	Affymetrix, Illumina [up to 17000000] (imputed)

## Sheet: SD5
Supplementary Data 5. Self-reported walking pace genes implicated by positional mapping and/or eQTL mapping.
Note: Prob loss of function = probability of loss of function mutation intolerance ncRVIS = non-coding residual variation intolerance score eqtl Mapping min P = the minimum eQTL P-value of mapped SNPs eqtl Mapping min Q = the minimum eQTL false discovery rate of mapped SNPs eqtl Mapping Tissue = tissue types of mapped eQTL SNPs eqtl Direction = Consequential direction of mapped eQTL SNPs after al…
Genomic Locus	Gene Symbol	EntrezID	Ensembl	Gene Type	Chr	Start	End	Prob loss of function	ncRVIS	Positional Mapping #SNPs	Positional Mapping Max CADD	eqtl Mapping #SNPs	eqtl Mapping min q	eqtl Mapping min Q	eqtl Mapping Tissues	eqtl Direction	min GWAS P	Independent significant SNPs
1	COL16A1	1307	ENSG00000084636	protein_coding	1	32117848	32169920	3.38474e-15	-0.0684969	12	13.81	29	5.71545e-09	1.30467e-16	GTEx/v8/Adipose_Subcutaneous:GTEx/v8/Brain_Caudate_basal_ganglia:GTEx/v8/Brain_Cerebellar_Hemisphere:GTEx/v8/Brain_Cortex:GTEx/v8/Brain_Frontal_Cortex_BA9:GTEx/v8/Brain_Hippocampus:GTEx/v8/Brain_Putamen_basal_ganglia:GTEx/v8/Esophagus_Mucosa:GTEx/v8/Heart_Atrial_Appendage:GTEx/v8/Lung:GTEx/v8/Spleen:GTEx/v8/Thyroid	+	3.4e-12	rs12739999
1	BAI2	576	ENSG00000121753	protein_coding	1	32192718	32230494	0.995235	NA	12	13.16	29	2.53502e-67	4.63219e-58	GTEx/v8/Skin_Not_Sun_Exposed_Suprapubic:GTEx/v8/Thyroid	-	3.4e-12	rs12739999
1	SPOCD1	90853	ENSG00000134668	protein_coding	1	32256023	32281652	8.799e-06	0.267641	1	15.42	14	5.55394e-06	3.79836e-05	GTEx/v8/Prostate	+	3.9e-09	rs12739999
2	RHBDL2	54933	ENSG00000158315	protein_coding	1	39351479	39407471	2.70128e-06	0.690584	0	0	13	0.000124197	0.0370909	GTEx/v8/Artery_Tibial	+	2.9e-09	rs113825410
2	NDUFS5	4725	ENSG00000168653	protein_coding	1	39491990	39500308	0.0982173	-0.0686821	0	0	1	0.000133528	7.47807e-100	GTEx/v8/Thyroid	-	5.5e-07	rs113825410
2	MACF1	23499	ENSG00000127603	protein_coding	1	39546988	39952849	1	-0.44543	111	16.16	148	3.01212e-14	2.03413e-16	GTEx/v8/Esophagus_Mucosa:GTEx/v8/Nerve_Tibial:GTEx/v8/Cells_Cultured_fibroblasts:GTEx/v8/Skin_Not_Sun_Exposed_Suprapubic:GTEx/v8/Skin_Sun_Exposed_Lower_leg:GTEx/v8/Thyroid	-	5.5e-11	rs113825410;rs72665235
2	KIAA0754	643314	ENSG00000255103	protein_coding	1	39876151	39882154	0.0210361	NA	8	14.68	0	NA	NA	NA	NA	5.1e-07	rs113825410
2	BMP8A	353500	ENSG00000183682	protein_coding	1	39957318	39991607	0.456963	NA	13	12.28	146	3.15623e-10	7.19757e-17	GTEx/v8/Adipose_Subcutaneous:GTEx/v8/Whole_Blood:GTEx/v8/Artery_Aorta:GTEx/v8/Artery_Tibial:GTEx/v8/Brain_Hippocampus:GTEx/v8/Brain_Spinal_cord_cervical_c-1:GTEx/v8/Colon_Sigmoid:GTEx/v8/Esophagus_Gastroesophageal_Junction:GTEx/v8/Esophagus_Mucosa:GTEx/v8/Esophagus_Muscularis:GTEx/v8/Heart_Atrial_Appendage:GTEx/v8/Heart_Left_Ventricle:GTEx/v8/Lung:GTEx/v8/Nerve_Tibial:GTEx/v8/Cells_Cultured_fibro…	-	5.5e-11	rs113825410
2	PABPC4	8761	ENSG00000090621	protein_coding	1	40026488	40042462	0.992493	NA	20	20.9	150	9.19304e-30	3.8357e-24	GTEx/v8/Adipose_Subcutaneous:GTEx/v8/Adipose_Visceral_Omentum:GTEx/v8/Adrenal_Gland:GTEx/v8/Whole_Blood:GTEx/v8/Artery_Aorta:GTEx/v8/Artery_Tibial:GTEx/v8/Breast_Mammary_Tissue:GTEx/v8/Colon_Sigmoid:GTEx/v8/Colon_Transverse:GTEx/v8/Esophagus_Gastroesophageal_Junction:GTEx/v8/Esophagus_Mucosa:GTEx/v8/Esophagus_Muscularis:GTEx/v8/Heart_Atrial_Appendage:GTEx/v8/Heart_Left_Ventricle:GTEx/v8/Lung:GTEx…	+	5.5e-11	rs113825410;rs72665235
2	HEYL	26508	ENSG00000163909	protein_coding	1	40089825	40105617	6.80881e-07	-0.347854	5	5.088	0	NA	NA	NA	NA	4.4e-10	rs113825410
2	NT5C1A	84618	ENSG00000116981	protein_coding	1	40124793	40137710	8.15239e-05	-0.103966	0	0	4	1.45299e-05	1.25799e-11	GTEx/v8/Artery_Tibial:GTEx/v8/Heart_Left_Ventricle	-	2e-08	rs72665235
2	HPCAL4	51440	ENSG00000116983	protein_coding	1	40144320	40157361	0.0184228	2.62482	4	15.53	59	3.22589e-08	5.747e-35	GTEx/v8/Whole_Blood:GTEx/v8/Brain_Cortex:GTEx/v8/Lung:GTEx/v8/Pituitary	+	5.5e-11	rs72665235;rs113825410
2	PPIE	10450	ENSG00000084072	protein_coding	1	40157854	40229586	0.98081	-0.248899	4	15.53	5	1.88848e-05	2.92091e-167	GTEx/v8/Esophagus_Mucosa:GTEx/v8/Nerve_Tibial:GTEx/v8/Cells_Cultured_fibroblasts:GTEx/v8/Skin_Sun_Exposed_Lower_leg	-	2e-08	rs72665235;rs113825410
2	OXCT2	64064	ENSG00000198754	protein_coding	1	40235195	40237020	NA	NA	0	0	146	1.50935e-11	3.04436e-20	GTEx/v8/Artery_Coronary:GTEx/v8/Artery_Tibial:GTEx/v8/Esophagus_Muscularis:GTEx/v8/Heart_Atrial_Appendage:GTEx/v8/Thyroid	-	5.5e-11	rs113825410
2	TRIT1	54802	ENSG00000043514	protein_coding	1	40306723	40349183	9.42969e-10	0.825791	0	0	3	0.000159365	1.70299e-14	GTEx/v8/Thyroid	-	2e-06	rs72665235
3	IGSF3	3321	ENSG00000143061	protein_coding	1	117117031	117210375	0.987085	-1.2336	13	13.49	14	6.32705e-43	1.24169e-36	GTEx/v8/Nerve_Tibial:GTEx/v8/Skin_Sun_Exposed_Lower_leg	+	2.3e-08	rs699785
3	C1orf137	388667	ENSG00000203864	protein_coding	1	117236734	117249225	NA	-0.153797	1	1.171	0	NA	NA	NA	NA	3.2e-07	rs699785
4	KCNN3	3782	ENSG00000143603	protein_coding	1	154669931	154842756	0.864941	-0.629505	0	0	3	0.000214692	6.12183e-18	GTEx/v8/Nerve_Tibial	-	2.5e-08	rs11264302
4	PBXIP1	57326	ENSG00000163346	protein_coding	1	154916552	154928599	5.79844e-07	0.443723	0	0	3	2.10449e-07	1.10833e-10	GTEx/v8/Nerve_Tibial	-	2.5e-08	rs11264302
4	ZBTB7B	51043	ENSG00000160685	protein_coding	1	154975127	154990998	0.837393	NA	0	0	3	1.17615e-05	2.59434e-15	GTEx/v8/Adipose_Visceral_Omentum:GTEx/v8/Artery_Tibial:GTEx/v8/Esophagus_Muscularis:GTEx/v8/Skin_Sun_Exposed_Lower_leg	+	2.5e-08	rs11264302
4	DCST2	127579	ENSG00000163354	protein_coding	1	154990996	155006257	1.45882e-09	0.250201	0	0	3	2.83015e-11	3.16449e-21	GTEx/v8/Adipose_Visceral_Omentum:GTEx/v8/Artery_Tibial:GTEx/v8/Brain_Cerebellar_Hemisphere:GTEx/v8/Brain_Cerebellum:GTEx/v8/Brain_Cortex:GTEx/v8/Brain_Frontal_Cortex_BA9:GTEx/v8/Brain_Nucleus_accumbens_basal_ganglia:GTEx/v8/Brain_Putamen_basal_ganglia:GTEx/v8/Heart_Atrial_Appendage:GTEx/v8/Nerve_Tibial:GTEx/v8/Pituitary	-	2.5e-08	rs11264302
4	DCST1	149095	ENSG00000163357	protein_coding	1	155006300	155023406	3.88696e-15	NA	3	7.166	3	2.16647e-07	2.48141e-10	GTEx/v8/Brain_Cerebellar_Hemisphere:GTEx/v8/Brain_Cerebellum:GTEx/v8/Testis	-	2.5e-08	rs11264302
4	ADAM15	8751	ENSG00000143537	protein_coding	1	155023042	155035252	1.07719e-11	NA	3	7.166	3	8.23842e-09	1.42533e-35	GTEx/v8/Adipose_Visceral_Omentum:GTEx/v8/Whole_Blood:GTEx/v8/Esophagus_Mucosa:GTEx/v8/Cells_Cultured_fibroblasts	+	2.5e-08	rs11264302
4	EFNA4	1945	ENSG00000243364	protein_coding	1	155036207	155042029	0.000252891	-0.595252	3	7.166	0	NA	NA	NA	NA	2.5e-08	rs11264302
4	EFNA3	1944	ENSG00000143590	protein_coding	1	155036224	155060014	0.180564	-0.355849	3	7.166	0	NA	NA	NA	NA	2.5e-08	rs11264302
4	EFNA3	1944	ENSG00000251246	protein_coding	1	155036224	155059283	NA	-0.355849	3	7.166	0	NA	NA	NA	NA	2.5e-08	rs11264302
4	GBA	2629	ENSG00000177628	protein_coding	1	155204243	155214490	0.0340405	-0.785048	0	0	3	9.37918e-05	5.62659e-62	GTEx/v8/Esophagus_Mucosa	+	2.5e-08	rs11264302
5	SEMA4A	64218	ENSG00000196189	protein_coding	1	156117157	156147543	0.615372	-0.205497	0	0	3	1.35759e-06	3.5189e-92	GTEx/v8/Esophagus_Mucosa:GTEx/v8/Skin_Sun_Exposed_Lower_leg:GTEx/v8/Thyroid	-	5.5e-10	rs11548200
5	PMF1-BGLAP	100527963	ENSG00000260238	protein_coding	1	156182773	156213123	1.71367e-05	-0.193897	1	1.403	0	NA	NA	NA	NA	1.3e-09	rs11548200
5	BGLAP	632	ENSG00000242252	protein_coding	1	156211753	156213112	1.75722e-05	-0.0686447	1	1.403	3	1.41614e-07	3.92766e-20	GTEx/v8/Artery_Tibial:GTEx/v8/Esophagus_Mucosa:GTEx/v8/Esophagus_Muscularis:GTEx/v8/Heart_Atrial_Appendage:GTEx/v8/Heart_Left_Ventricle:GTEx/v8/Muscle_Skeletal:GTEx/v8/Cells_Cultured_fibroblasts:GTEx/v8/Stomach	+	5.5e-10	rs11548200
5	PAQR6	79957	ENSG00000160781	protein_coding	1	156213206	156217881	0.000721604	-0.290453	1	1.403	3	4.63898e-06	1.89439e-148	GTEx/v8/Whole_Blood:GTEx/v8/Esophagus_Mucosa:GTEx/v8/Lung:GTEx/v8/Cells_Cultured_fibroblasts:GTEx/v8/Skin_Not_Sun_Exposed_Suprapubic:GTEx/v8/Spleen:GTEx/v8/Thyroid	+	5.5e-10	rs11548200
5	SMG5	23381	ENSG00000198952	protein_coding	1	156219015	156252620	0.99818	-0.601125	1	1.403	3	2.22009e-05	5.19649e-164	GTEx/v8/Whole_Blood	+	5.5e-10	rs11548200
5	C1orf85	112770	ENSG00000198715	protein_coding	1	156259880	156265463	4.6871e-08	0.200004	0	0	3	5.89624e-08	4.46734e-27	GTEx/v8/Liver	+	5.5e-10	rs11548200
5	CCT3	7203	ENSG00000163468	protein_coding	1	156278759	156337664	0.998745	-0.354172	2	22.5	3	5.97403e-07	1.52632e-26	GTEx/v8/Artery_Aorta:GTEx/v8/Artery_Tibial:GTEx/v8/Pancreas:GTEx/v8/Skin_Sun_Exposed_Lower_leg:GTEx/v8/Thyroid	-	5.5e-10	rs11548200
5	TSACC	128229	ENSG00000163467	protein_coding	1	156307105	156316786	0.0697917	-0.0973822	1	1.197	0	NA	NA	NA	NA	1.2e-09	rs11548200
6	EDEM3	80267	ENSG00000116406	protein_coding	1	184659365	184724047	0.122702	-0.936284	0	0	2	0.000102298	1.68079e-27	GTEx/v8/Adipose_Subcutaneous:GTEx/v8/Skin_Not_Sun_Exposed_Suprapubic	+	3.5e-08	rs10797999
6	FAM129A	116496	ENSG00000135842	protein_coding	1	184759858	184943682	1.39592e-13	0.158552	0	0	8	2.3188e-07	1.99528e-23	GTEx/v8/Cells_Cultured_fibroblasts	-	2.4e-06	rs10797999
6	RNF2	6045	ENSG00000121481	protein_coding	1	185014496	185071740	0.944004	-0.352265	13	13.53	124	1.0827e-10	1.12465e-07	GTEx/v8/Artery_Aorta:GTEx/v8/Artery_Tibial:GTEx/v8/Muscle_Skeletal:GTEx/v8/Cells_Cultured_fibroblasts:GTEx/v8/Skin_Not_Sun_Exposed_Suprapubic:GTEx/v8/Skin_Sun_Exposed_Lower_leg:GTEx/v8/Testis:GTEx/v8/Thyroid	-	1.4e-08	rs10797999
6	TRMT1L	81627	ENSG00000121486	protein_coding	1	185087220	185126204	0.939619	-0.942125	29	13.53	0	NA	NA	NA	NA	1.5e-08	rs10797999
6	SWT1	54823	ENSG00000116668	protein_coding	1	185126212	185260897	0.117422	-0.475896	99	22.9	124	3.67452e-19	1.50691e-14	GTEx/v8/Muscle_Skeletal:GTEx/v8/Nerve_Tibial	+	1.4e-08	rs10797999
6	IVNS1ABP	10625	ENSG00000116679	protein_coding	1	185265520	185286461	0.999066	-0.741661	14	15.51	55	2.31371e-06	0.00055271	GTEx/v8/Whole_Blood	+	2.7e-06	rs10797999
7	CEP170	9859	ENSG00000143702	protein_coding	1	243287730	243418650	NA	-1.48228	4	9.175	56	4.1907e-08	3.15646e-33	GTEx/v8/Cells_Cultured_fibroblasts:GTEx/v8/Skin_Not_Sun_Exposed_Suprapubic:GTEx/v8/Thyroid	-	1.4e-12	rs2802727;rs12127073
7	SDCCAG8	10806	ENSG00000054282	protein_coding	1	243419320	243663394	1.32893e-07	-0.422227	76	18.41	66	6.16094e-09	1.55483e-58	GTEx/v8/Adipose_Subcutaneous:GTEx/v8/Whole_Blood:GTEx/v8/Esophagus_Mucosa:GTEx/v8/Muscle_Skeletal:GTEx/v8/Prostate:GTEx/v8/Cells_Cultured_fibroblasts:GTEx/v8/Skin_Not_Sun_Exposed_Suprapubic:GTEx/v8/Skin_Sun_Exposed_Lower_leg	-	1.4e-12	rs2802727;rs12127073
8	TMEM247	101805491	ENSG00000187600	protein_coding	2	46656329	46711564	NA	0.52596	0	0	40	4.49625e-11	1.14362e-30	GTEx/v8/Testis	-	2.5e-08	rs1531133
8	ATP6V1E2	90423	ENSG00000250565	protein_coding	2	46717889	46769696	9.71403e-05	1.34118	2	3.264	41	1.04724e-35	4.34781e-60	GTEx/v8/Adipose_Subcutaneous:GTEx/v8/Adipose_Visceral_Omentum:GTEx/v8/Adrenal_Gland:GTEx/v8/Cells_EBV-transformed_lymphocytes:GTEx/v8/Whole_Blood:GTEx/v8/Artery_Aorta:GTEx/v8/Artery_Coronary:GTEx/v8/Artery_Tibial:GTEx/v8/Brain_Caudate_basal_ganglia:GTEx/v8/Brain_Cortex:GTEx/v8/Brain_Nucleus_accumbens_basal_ganglia:GTEx/v8/Breast_Mammary_Tissue:GTEx/v8/Colon_Sigmoid:GTEx/v8/Colon_Transverse:GTEx/v…	-	2.5e-08	rs1531133
8	RHOQ	23433	ENSG00000119729	protein_coding	2	46768945	46810260	0.304655	-0.467958	14	16.32	39	1.52753e-12	5.10902e-12	GTEx/v8/Esophagus_Gastroesophageal_Junction:GTEx/v8/Esophagus_Mucosa:GTEx/v8/Esophagus_Muscularis:GTEx/v8/Nerve_Tibial:GTEx/v8/Pituitary:GTEx/v8/Skin_Not_Sun_Exposed_Suprapubic:GTEx/v8/Skin_Sun_Exposed_Lower_leg	-	2.5e-08	rs1531133
8	PIGF	5281	ENSG00000151665	protein_coding	2	46808076	46844258	0.00090904	-0.452347	25	16.32	41	3.78392e-17	7.79035e-17	GTEx/v8/Artery_Coronary:GTEx/v8/Artery_Tibial:GTEx/v8/Colon_Sigmoid:GTEx/v8/Esophagus_Gastroesophageal_Junction:GTEx/v8/Esophagus_Mucosa:GTEx/v8/Esophagus_Muscularis:GTEx/v8/Nerve_Tibial:GTEx/v8/Cells_Cultured_fibroblasts:GTEx/v8/Skin_Not_Sun_Exposed_Suprapubic:GTEx/v8/Testis	-	2.5e-08	rs1531133
8	CRIPT	9419	ENSG00000119878	protein_coding	2	46843555	46852881	0.0186146	0.154007	22	10.77	41	4.39151e-40	1.40445e-33	GTEx/v8/Adipose_Subcutaneous:GTEx/v8/Adipose_Visceral_Omentum:GTEx/v8/Adrenal_Gland:GTEx/v8/Cells_EBV-transformed_lymphocytes:GTEx/v8/Whole_Blood:GTEx/v8/Artery_Aorta:GTEx/v8/Artery_Coronary:GTEx/v8/Artery_Tibial:GTEx/v8/Brain_Amygdala:GTEx/v8/Brain_Anterior_cingulate_cortex_BA24:GTEx/v8/Brain_Caudate_basal_ganglia:GTEx/v8/Brain_Cerebellar_Hemisphere:GTEx/v8/Brain_Cerebellum:GTEx/v8/Brain_Cortex:…	+	2.5e-08	rs1531133
8	TTC7A	57217	ENSG00000068724	protein_coding	2	47143296	47303276	1.9562e-09	0.00572038	0	0	1	8.89045e-05	0.000931415	GTEx/v8/Nerve_Tibial	+	7.5e-06	rs1531133
10	TGFBRAP1	9392	ENSG00000135966	protein_coding	2	105880871	105946491	0.129423	0.211655	18	21.7	0	NA	NA	NA	NA	2.5e-08	rs55680124;rs116556698
10	C2orf49	79074	ENSG00000135974	protein_coding	2	105953816	105965668	0.192674	-1.00315	10	25.4	0	NA	NA	NA	NA	2.5e-08	rs55680124;rs116556698
10	FHL2	2274	ENSG00000115641	protein_coding	2	105974169	106054970	0.0028806	NA	7	13.23	0	NA	NA	NA	NA	2.6e-09	rs55680124
11	TMEM163	81615	ENSG00000152128	protein_coding	2	135213330	135476570	0.0672625	0.397258	2	2.697	198	2.34435e-33	8.52632e-37	GTEx/v8/Whole_Blood:GTEx/v8/Artery_Aorta:GTEx/v8/Artery_Coronary:GTEx/v8/Artery_Tibial:GTEx/v8/Brain_Caudate_basal_ganglia:GTEx/v8/Brain_Cerebellum:GTEx/v8/Brain_Cortex:GTEx/v8/Brain_Frontal_Cortex_BA9:GTEx/v8/Brain_Putamen_basal_ganglia:GTEx/v8/Esophagus_Gastroesophageal_Junction:GTEx/v8/Esophagus_Mucosa:GTEx/v8/Esophagus_Muscularis:GTEx/v8/Heart_Atrial_Appendage:GTEx/v8/Kidney_Cortex:GTEx/v8/Li…	-	3.1e-09	rs1592;rs17698630
11	ACMSD	130013	ENSG00000153086	protein_coding	2	135596117	135659604	1.98872e-07	-0.263455	98	16.45	0	NA	NA	NA	NA	9.8e-09	rs1592;rs17698630
11	CCNT2	905	ENSG00000082258	protein_coding	2	135675805	135716912	0.498104	-1.29115	80	16.47	198	2.5748e-45	7.18027e-38	GTEx/v8/Adipose_Subcutaneous:GTEx/v8/Adipose_Visceral_Omentum:GTEx/v8/Whole_Blood:GTEx/v8/Artery_Aorta:GTEx/v8/Artery_Coronary:GTEx/v8/Artery_Tibial:GTEx/v8/Brain_Anterior_cingulate_cortex_BA24:GTEx/v8/Brain_Caudate_basal_ganglia:GTEx/v8/Brain_Cerebellar_Hemisphere:GTEx/v8/Brain_Cerebellum:GTEx/v8/Brain_Cortex:GTEx/v8/Brain_Hippocampus:GTEx/v8/Brain_Putamen_basal_ganglia:GTEx/v8/Breast_Mammary_Ti…	+	3.1e-09	rs17698630;rs1592
11	MAP3K19	80122	ENSG00000176601	protein_coding	2	135722061	135805038	3.69885e-14	0.125206	59	14.72	0	NA	NA	NA	NA	3.8e-09	rs17698630;rs1592
11	ZRANB3	84083	ENSG00000121988	protein_coding	2	135894486	136288806	7.4264e-15	-0.51065	0	0	4	0.000251549	6.98786e-08	GTEx/v8/Testis	-	2.9e-08	rs1592
11	UBXN4	23190	ENSG00000144224	protein_coding	2	136499189	136542625	0.974206	-0.658501	0	0	94	2.05715e-05	6.58349e-09	GTEx/v8/Artery_Tibial:GTEx/v8/Skin_Sun_Exposed_Lower_leg	-	1.4e-08	rs1592
11	MCM6	4175	ENSG00000076003	protein_coding	2	136597196	136633996	0.998482	0.155095	0	0	52	3.20809e-10	9.07573e-23	GTEx/v8/Adipose_Subcutaneous:GTEx/v8/Whole_Blood:GTEx/v8/Artery_Aorta:GTEx/v8/Artery_Coronary:GTEx/v8/Artery_Tibial:GTEx/v8/Colon_Sigmoid:GTEx/v8/Esophagus_Gastroesophageal_Junction:GTEx/v8/Esophagus_Muscularis:GTEx/v8/Heart_Atrial_Appendage:GTEx/v8/Heart_Left_Ventricle:GTEx/v8/Lung:GTEx/v8/Nerve_Tibial:GTEx/v8/Cells_Cultured_fibroblasts:GTEx/v8/Thyroid	+	1.1e-08	rs1592;rs17698630
11	DARS	1615	ENSG00000115866	protein_coding	2	136664247	136743670	0.000611999	0.123876	0	0	1	0.000533665	2.55575e-10	GTEx/v8/Thyroid	+	7.4e-08	rs1592
12	ARHGAP15	55843	ENSG00000075884	protein_coding	2	143848931	144525921	5.25406e-06	0.0915151	33	16.04	0	NA	NA	NA	NA	1.6e-08	rs5026760
13	NYAP2	57624	ENSG00000144460	protein_coding	2	226265364	226518734	0.906196	0.188825	66	17.57	0	NA	NA	NA	NA	4.3e-10	rs2054080;rs2054079;rs962426
14	SRGAP3	9901	ENSG00000196220	protein_coding	3	9022275	9404737	0.999998	-1.15134	0	0	20	1.10322e-23	1.2703e-48	GTEx/v8/Adipose_Subcutaneous:GTEx/v8/Adipose_Visceral_Omentum:GTEx/v8/Artery_Aorta:GTEx/v8/Artery_Coronary:GTEx/v8/Artery_Tibial:GTEx/v8/Breast_Mammary_Tissue:GTEx/v8/Colon_Sigmoid:GTEx/v8/Esophagus_Gastroesophageal_Junction:GTEx/v8/Esophagus_Muscularis:GTEx/v8/Heart_Atrial_Appendage:GTEx/v8/Lung:GTEx/v8/Muscle_Skeletal:GTEx/v8/Nerve_Tibial:GTEx/v8/Pituitary:GTEx/v8/Cells_Cultured_fibroblasts	-	4.1e-08	rs62246314
14	THUMPD3	25917	ENSG00000134077	protein_coding	3	9404526	9428475	3.99618e-11	0.700963	0	0	20	3.56542e-20	3.17615e-33	GTEx/v8/Adipose_Subcutaneous:GTEx/v8/Adipose_Visceral_Omentum:GTEx/v8/Whole_Blood:GTEx/v8/Artery_Tibial:GTEx/v8/Brain_Caudate_basal_ganglia:GTEx/v8/Brain_Cerebellar_Hemisphere:GTEx/v8/Brain_Cerebellum:GTEx/v8/Brain_Cortex:GTEx/v8/Brain_Frontal_Cortex_BA9:GTEx/v8/Brain_Hippocampus:GTEx/v8/Brain_Hypothalamus:GTEx/v8/Brain_Nucleus_accumbens_basal_ganglia:GTEx/v8/Breast_Mammary_Tissue:GTEx/v8/Esophag…	+	4.1e-08	rs62246314
14	SETD5	55209	ENSG00000168137	protein_coding	3	9439299	9520924	1	-0.843283	22	14.23	9	5.59189e-06	4.30288e-05	GTEx/v8/Cells_Cultured_fibroblasts	+	4.1e-08	rs62246314
15	PPARG	5468	ENSG00000132170	protein_coding	3	12328867	12475855	0.668218	-0.331736	4	12.02	3	5.06721e-09	3.51419e-05	GTEx/v8/Esophagus_Mucosa:GTEx/v8/Heart_Atrial_Appendage:GTEx/v8/Nerve_Tibial:GTEx/v8/Skin_Sun_Exposed_Lower_leg	-	2.9e-08	rs2920503
15	TSEN2	80746	ENSG00000154743	protein_coding	3	12525931	12581122	0.000104861	-0.0257249	0	0	2	3.75605e-05	0.0220084	GTEx/v8/Adipose_Visceral_Omentum	+	2.9e-08	rs2920503
15	MKRN2	23609	ENSG00000075975	protein_coding	3	12598513	12625212	0.407629	-0.0314984	0	0	3	5.40156e-05	1.06423e-58	GTEx/v8/Muscle_Skeletal	-	2.9e-08	rs2920503
15	RPL32	6161	ENSG00000144713	protein_coding	3	12875984	12883087	0.755582	-0.734108	0	0	3	1.27087e-05	0.0185303	GTEx/v8/Esophagus_Muscularis	-	2.9e-08	rs2920503
16	TMA7	51372	ENSG00000232112	protein_coding	3	48481667	48485616	0.0100073	0.321268	0	0	38	3.64473e-07	2.60706e-109	GTEx/v8/Muscle_Skeletal:GTEx/v8/Spleen:GTEx/v8/Thyroid	+	1.2e-08	rs1873625
16	ATRIP	84126	ENSG00000164053	protein_coding	3	48488114	48507115	0.00148698	NA	0	0	38	0.000132348	8.20068e-19	GTEx/v8/Muscle_Skeletal	+	1.2e-08	rs1873625
16	TREX1	11277	ENSG00000213689	protein_coding	3	48506445	48509044	0.0933407	-0.110328	0	0	33	8.28444e-05	9.31744e-79	GTEx/v8/Adipose_Visceral_Omentum:GTEx/v8/Esophagus_Mucosa:GTEx/v8/Muscle_Skeletal	-	1.2e-08	rs1873625
16	UCN2	90226	ENSG00000145040	protein_coding	3	48599160	48601206	0.157236	0.00632673	0	0	27	9.97226e-05	0.0152834	GTEx/v8/Breast_Mammary_Tissue	-	1.6e-08	rs1873625
16	TMEM89	440955	ENSG00000183396	protein_coding	3	48658192	48659288	0.711076	-0.325142	0	0	1	0.000815096	0.000273111	GTEx/v8/Nerve_Tibial	+	2.2e-08	rs1873625
16	SLC26A6	65010	ENSG00000225697	protein_coding	3	48663156	48672926	3.31045e-05	-0.384056	0	0	93	1.44649e-05	3.27944e-18	GTEx/v8/Thyroid	+	6e-10	rs1873625
16	CELSR3	1951	ENSG00000008300	protein_coding	3	48673902	48700348	0.999656	-0.878908	0	0	1	7.09159e-05	6.75749e-05	GTEx/v8/Adipose_Subcutaneous	+	6.7e-08	rs34484573
16	NCKIPSD	51517	ENSG00000213672	protein_coding	3	48701364	48723797	0.00713136	-0.551018	0	0	25	1.79359e-07	1.47128e-45	GTEx/v8/Adipose_Subcutaneous:GTEx/v8/Adipose_Visceral_Omentum:GTEx/v8/Artery_Aorta:GTEx/v8/Brain_Amygdala:GTEx/v8/Brain_Hypothalamus:GTEx/v8/Brain_Substantia_nigra:GTEx/v8/Muscle_Skeletal:GTEx/v8/Nerve_Tibial:GTEx/v8/Skin_Sun_Exposed_Lower_leg:GTEx/v8/Testis	+	3.4e-08	rs34484573
16	IP6K2	51447	ENSG00000068745	protein_coding	3	48725436	48777786	0.989458	-0.392799	0	0	144	9.3311e-14	8.45701e-35	GTEx/v8/Adipose_Subcutaneous:GTEx/v8/Adipose_Visceral_Omentum:GTEx/v8/Adrenal_Gland:GTEx/v8/Whole_Blood:GTEx/v8/Artery_Aorta:GTEx/v8/Artery_Tibial:GTEx/v8/Brain_Cerebellar_Hemisphere:GTEx/v8/Brain_Cerebellum:GTEx/v8/Brain_Hippocampus:GTEx/v8/Brain_Hypothalamus:GTEx/v8/Breast_Mammary_Tissue:GTEx/v8/Colon_Sigmoid:GTEx/v8/Colon_Transverse:GTEx/v8/Esophagus_Gastroesophageal_Junction:GTEx/v8/Esophagus…	-	5.4e-12	rs34484573;rs1873625;rs73077175
16	PRKAR2A	5576	ENSG00000114302	protein_coding	3	48782030	48885279	0.983251	-2.8684	0	0	10	0.0002494	0.0337928	GTEx/v8/Skin_Not_Sun_Exposed_Suprapubic	-	7.5e-10	rs34484573
16	SLC25A20	788	ENSG00000178537	protein_coding	3	48894369	48936426	2.04567e-07	-0.773546	0	0	1	0.000682791	0.0352654	GTEx/v8/Esophagus_Muscularis	+	6.7e-08	rs34484573
16	ARIH2	10425	ENSG00000177479	protein_coding	3	48956254	49023815	0.987412	-1.69992	2	7.29	31	1.90804e-07	1.96677e-22	GTEx/v8/Skin_Sun_Exposed_Lower_leg:GTEx/v8/Thyroid	+	3.3e-10	rs34484573;rs35917071
16	P4HTM	54681	ENSG00000178467	protein_coding	3	49027319	49044587	0.0232749	NA	0	0	32	4.75752e-06	9.90689e-24	GTEx/v8/Adipose_Subcutaneous:GTEx/v8/Adipose_Visceral_Omentum:GTEx/v8/Artery_Aorta:GTEx/v8/Nerve_Tibial:GTEx/v8/Cells_Cultured_fibroblasts	+	3.3e-10	rs34484573;rs35917071
16	WDR6	11180	ENSG00000178252	protein_coding	3	49044495	49053386	9.19648e-07	-0.0589495	1	3.553	321	1.6461e-11	2.36711e-124	GTEx/v8/Adipose_Subcutaneous:GTEx/v8/Adipose_Visceral_Omentum:GTEx/v8/Whole_Blood:GTEx/v8/Artery_Aorta:GTEx/v8/Artery_Tibial:GTEx/v8/Breast_Mammary_Tissue:GTEx/v8/Esophagus_Mucosa:GTEx/v8/Heart_Left_Ventricle:GTEx/v8/Lung:GTEx/v8/Muscle_Skeletal:GTEx/v8/Nerve_Tibial:GTEx/v8/Cells_Cultured_fibroblasts:GTEx/v8/Skin_Not_Sun_Exposed_Suprapubic:GTEx/v8/Skin_Sun_Exposed_Lower_leg:GTEx/v8/Testis:GTEx/v8…	+	6.1e-16	rs34484573;rs2280405;rs35917071;rs2280406;rs3819325;rs7613360;rs1873625;rs73077175
16	DALRD3	55152	ENSG00000178149	protein_coding	3	49052921	49059726	1.84814e-05	0.0723068	1	3.553	1	1.24272e-05	1.96601e-17	GTEx/v8/Adipose_Subcutaneous	-	1.1e-09	rs34484573;rs2280405
16	NDUFAF3	25915	ENSG00000178057	protein_coding	3	49057892	49060928	4.85973e-05	-2.09007	1	3.553	12	0.00011902	3.16763e-05	GTEx/v8/Artery_Aorta:GTEx/v8/Brain_Cerebellum:GTEx/v8/Heart_Left_Ventricle:GTEx/v8/Nerve_Tibial	+	3.3e-10	rs34484573;rs1873625
16	IMPDH2	3615	ENSG00000178035	protein_coding	3	49061758	49066841	0.00135317	-0.509343	3	3.553	0	NA	NA	NA	NA	1.1e-06	rs34484573
16	QRICH1	54870	ENSG00000198218	protein_coding	3	49067140	49131796	0.99607	-0.279294	4	10.26	155	8.15192e-08	6.93906e-21	GTEx/v8/Adipose_Subcutaneous:GTEx/v8/Adipose_Visceral_Omentum:GTEx/v8/Whole_Blood:GTEx/v8/Nerve_Tibial:GTEx/v8/Pancreas:GTEx/v8/Pituitary:GTEx/v8/Skin_Not_Sun_Exposed_Suprapubic:GTEx/v8/Skin_Sun_Exposed_Lower_leg:GTEx/v8/Stomach:GTEx/v8/Thyroid	-	3.3e-10	rs34484573;rs1873625;rs13100903;rs35917071;rs73077175
16	QARS	5859	ENSG00000172053	protein_coding	3	49133365	49142553	8.7897e-08	-0.634756	1	10.26	0	NA	NA	NA	NA	4.4e-07	rs34484573
16	USP19	10869	ENSG00000172046	protein_coding	3	49145479	49158371	0.999992	-0.429633	2	24.3	1	6.61721e-05	0.0166281	GTEx/v8/Pancreas	-	2.8e-07	rs34484573
16	LAMB2	3913	ENSG00000172037	protein_coding	3	49158547	49170551	7.45007e-11	-0.451082	2	24.3	21	1.82872e-05	0.00869547	GTEx/v8/Adipose_Visceral_Omentum	-	3.3e-10	rs34484573;rs35917071
16	KLHDC8B	200942	ENSG00000185909	protein_coding	3	49209044	49213917	0.0104214	-0.0773522	0	0	271	8.38655e-10	8.98072e-20	GTEx/v8/Cells_EBV-transformed_lymphocytes:GTEx/v8/Colon_Sigmoid:GTEx/v8/Esophagus_Mucosa:GTEx/v8/Cells_Cultured_fibroblasts:GTEx/v8/Skin_Not_Sun_Exposed_Suprapubic:GTEx/v8/Skin_Sun_Exposed_Lower_leg	-	4.4e-15	rs1873625;rs13100903;rs6800021;rs2280406;rs3819325;rs2280405;rs7613360
16	CCDC36	339834	ENSG00000173421	protein_coding	3	49235861	49295537	0.509349	-0.452713	1	0.554	65	4.42214e-06	1.27126e-36	GTEx/v8/Adipose_Visceral_Omentum:GTEx/v8/Artery_Aorta:GTEx/v8/Artery_Tibial:GTEx/v8/Breast_Mammary_Tissue:GTEx/v8/Muscle_Skeletal:GTEx/v8/Nerve_Tibial:GTEx/v8/Testis	+	5.5e-15	rs34484573;rs13100903;rs35917071;rs2280406
16	NA	NA	ENSG00000225399	protein_coding	3	49297518	49298744	NA	NA	0	0	19	0.00011012	8.04195e-19	GTEx/v8/Adipose_Visceral_Omentum:GTEx/v8/Artery_Tibial:GTEx/v8/Lung:GTEx/v8/Muscle_Skeletal:GTEx/v8/Nerve_Tibial:GTEx/v8/Spleen	+	2e-10	rs34484573;rs13100903;rs35917071;rs73077175
16	C3orf62	375341	ENSG00000188315	protein_coding	3	49306035	49315342	0.00712466	-1.95031	0	0	7	0.000127451	8.24936e-06	GTEx/v8/Artery_Aorta:GTEx/v8/Colon_Sigmoid	+	2e-10	rs34484573;rs73077175
16	USP4	7375	ENSG00000114316	protein_coding	3	49315264	49378145	6.20194e-07	NA	3	1.604	13	0.000141961	0.00147168	GTEx/v8/Heart_Atrial_Appendage:GTEx/v8/Muscle_Skeletal	-	1.2e-08	rs34484573;rs1873625;rs13100903;rs6800021
16	GPX1	2876	ENSG00000233276	protein_coding	3	49394609	49396033	0.00693165	-0.616399	10	19.22	305	6.3829e-08	1.10725e-28	GTEx/v8/Adrenal_Gland:GTEx/v8/Brain_Anterior_cingulate_cortex_BA24:GTEx/v8/Brain_Caudate_basal_ganglia:GTEx/v8/Brain_Cerebellar_Hemisphere:GTEx/v8/Brain_Cerebellum:GTEx/v8/Brain_Cortex:GTEx/v8/Brain_Frontal_Cortex_BA9:GTEx/v8/Brain_Hippocampus:GTEx/v8/Brain_Nucleus_accumbens_basal_ganglia:GTEx/v8/Esophagus_Mucosa:GTEx/v8/Muscle_Skeletal:GTEx/v8/Cells_Cultured_fibroblasts:GTEx/v8/Skin_Not_Sun_Expo…	-	6.1e-16	rs1873625;rs2280406;rs3819325;rs7613360;rs34484573;rs35917071;rs13100903
16	RHOA	387	ENSG00000067560	protein_coding	3	49396578	49450431	0.804698	-0.430263	39	19.22	414	7.64269e-08	2.138e-14	GTEx/v8/Adipose_Visceral_Omentum:GTEx/v8/Artery_Tibial:GTEx/v8/Muscle_Skeletal	-	6.1e-16	rs1873625;rs34484573;rs6800021;rs2280406;rs3819325;rs7613360;rs35917071;rs13100903
16	TCTA	6988	ENSG00000145022	protein_coding	3	49449639	49453908	0.0132648	-0.595941	13	19.06	364	2.15373e-07	7.59985e-09	GTEx/v8/Artery_Aorta:GTEx/v8/Artery_Tibial:GTEx/v8/Cells_Cultured_fibroblasts	+	6.1e-16	rs34484573;rs1873625;rs2280406;rs3819325;rs7613360;rs13100903;rs6800021
16	AMT	275	ENSG00000145020	protein_coding	3	49454211	49460186	0.000569475	-0.0226371	12	19.06	453	2.98157e-20	4.60575e-100	GTEx/v8/Adipose_Subcutaneous:GTEx/v8/Adipose_Visceral_Omentum:GTEx/v8/Whole_Blood:GTEx/v8/Artery_Aorta:GTEx/v8/Artery_Coronary:GTEx/v8/Artery_Tibial:GTEx/v8/Brain_Cerebellum:GTEx/v8/Brain_Cortex:GTEx/v8/Brain_Frontal_Cortex_BA9:GTEx/v8/Brain_Hippocampus:GTEx/v8/Brain_Nucleus_accumbens_basal_ganglia:GTEx/v8/Brain_Putamen_basal_ganglia:GTEx/v8/Breast_Mammary_Tissue:GTEx/v8/Colon_Sigmoid:GTEx/v8/Col…	+	6.1e-16	rs1873625;rs34484573;rs2280406;rs3819325;rs7613360;rs13100903;rs6800021;rs35917071;rs2280405
16	NICN1	84276	ENSG00000145029	protein_coding	3	49460379	49466759	0.257246	-1.08729	13	19.06	449	3.54394e-22	1.30111e-62	GTEx/v8/Adipose_Subcutaneous:GTEx/v8/Adipose_Visceral_Omentum:GTEx/v8/Artery_Aorta:GTEx/v8/Artery_Coronary:GTEx/v8/Artery_Tibial:GTEx/v8/Brain_Caudate_basal_ganglia:GTEx/v8/Breast_Mammary_Tissue:GTEx/v8/Colon_Sigmoid:GTEx/v8/Colon_Transverse:GTEx/v8/Esophagus_Gastroesophageal_Junction:GTEx/v8/Esophagus_Mucosa:GTEx/v8/Esophagus_Muscularis:GTEx/v8/Heart_Atrial_Appendage:GTEx/v8/Lung:GTEx/v8/Muscle_…	+	6.1e-16	rs1873625;rs34484573;rs2280406;rs3819325;rs7613360;rs13100903;rs2526388;rs6800021;rs2280405;rs35917071
16	DAG1	1605	ENSG00000173402	protein_coding	3	49506146	49573048	0.940922	-0.838742	36	15.6	253	7.80703e-08	5.36154e-08	GTEx/v8/Artery_Aorta:GTEx/v8/Esophagus_Mucosa:GTEx/v8/Heart_Atrial_Appendage:GTEx/v8/Heart_Left_Ventricle:GTEx/v8/Cells_Cultured_fibroblasts:GTEx/v8/Thyroid	+	4.4e-15	rs34484573;rs1873625;rs35917071;rs2280406;rs3819325;rs13100903;rs6800021
16	BSN	8927	ENSG00000164061	protein_coding	3	49591922	49708978	1	-1.28511	46	14.55	252	1.15162e-06	9.74763e-06	GTEx/v8/Artery_Tibial:GTEx/v8/Brain_Cortex:GTEx/v8/Liver:GTEx/v8/Thyroid	+	6.1e-16	rs1873625;rs34484573;rs7613360;rs13100903;rs6800021;rs2280406;rs3819325;rs2280405
16	APEH	327	ENSG00000164062	protein_coding	3	49711435	49721396	0.0132157	-0.271805	12	21	366	3.69251e-19	2.81907e-17	GTEx/v8/Adipose_Subcutaneous:GTEx/v8/Adipose_Visceral_Omentum:GTEx/v8/Whole_Blood:GTEx/v8/Artery_Aorta:GTEx/v8/Brain_Spinal_cord_cervical_c-1:GTEx/v8/Breast_Mammary_Tissue:GTEx/v8/Esophagus_Mucosa:GTEx/v8/Esophagus_Muscularis:GTEx/v8/Lung:GTEx/v8/Nerve_Tibial:GTEx/v8/Cells_Cultured_fibroblasts:GTEx/v8/Skin_Not_Sun_Exposed_Suprapubic:GTEx/v8/Skin_Sun_Exposed_Lower_leg:GTEx/v8/Spleen	+	6.1e-16	rs1873625;rs34484573;rs2280406;rs3819325;rs7613360;rs35917071;rs2526388;rs6800021
16	MST1	4485	ENSG00000173531	protein_coding	3	49721380	49726934	1.72736e-10	0.158165	10	21	362	1.04372e-23	2.09399e-18	GTEx/v8/Adipose_Subcutaneous:GTEx/v8/Adipose_Visceral_Omentum:GTEx/v8/Artery_Aorta:GTEx/v8/Artery_Coronary:GTEx/v8/Artery_Tibial:GTEx/v8/Brain_Amygdala:GTEx/v8/Brain_Anterior_cingulate_cortex_BA24:GTEx/v8/Brain_Caudate_basal_ganglia:GTEx/v8/Brain_Cerebellum:GTEx/v8/Brain_Cortex:GTEx/v8/Brain_Frontal_Cortex_BA9:GTEx/v8/Brain_Hippocampus:GTEx/v8/Brain_Hypothalamus:GTEx/v8/Brain_Nucleus_accumbens_ba…	+	1.4e-15	rs1873625;rs34484573;rs2280406;rs3819325;rs7613360;rs2526388;rs73077175;rs6800021;rs35917071
16	RNF123	63891	ENSG00000164068	protein_coding	3	49726932	49758962	0.969715	-0.461991	28	21	458	8.27925e-35	6.26723e-28	GTEx/v8/Adipose_Subcutaneous:GTEx/v8/Adipose_Visceral_Omentum:GTEx/v8/Cells_EBV-transformed_lymphocytes:GTEx/v8/Artery_Aorta:GTEx/v8/Artery_Coronary:GTEx/v8/Artery_Tibial:GTEx/v8/Brain_Amygdala:GTEx/v8/Brain_Anterior_cingulate_cortex_BA24:GTEx/v8/Brain_Caudate_basal_ganglia:GTEx/v8/Brain_Cerebellar_Hemisphere:GTEx/v8/Brain_Cerebellum:GTEx/v8/Brain_Cortex:GTEx/v8/Brain_Frontal_Cortex_BA9:GTEx/v8/B…	-	6.1e-16	rs1873625;rs34484573;rs2280406;rs3819325;rs73077175;rs2280405;rs7613360;rs35917071;rs13100903;rs2526388;rs6800021
16	AMIGO3	386724	ENSG00000176020	protein_coding	3	49754267	49761349	7.50516e-06	NA	19	15.82	0	NA	NA	NA	NA	6.9e-15	rs2280406;rs3819325;rs34484573
16	GMPPB	29925	ENSG00000173540	protein_coding	3	49754277	49761384	8.24536e-05	-0.659554	19	15.82	428	1.86828e-30	3.6504e-63	GTEx/v8/Adipose_Subcutaneous:GTEx/v8/Adipose_Visceral_Omentum:GTEx/v8/Adrenal_Gland:GTEx/v8/Whole_Blood:GTEx/v8/Artery_Aorta:GTEx/v8/Artery_Coronary:GTEx/v8/Artery_Tibial:GTEx/v8/Brain_Amygdala:GTEx/v8/Brain_Caudate_basal_ganglia:GTEx/v8/Brain_Cerebellar_Hemisphere:GTEx/v8/Brain_Cerebellum:GTEx/v8/Brain_Cortex:GTEx/v8/Brain_Frontal_Cortex_BA9:GTEx/v8/Brain_Hippocampus:GTEx/v8/Brain_Hypothalamus:G…	-	6.1e-16	rs2280406;rs3819325;rs34484573;rs73077175;rs2280405;rs7613360;rs13100903;rs6800021;rs1873625;rs2526388
16	IP6K1	9807	ENSG00000176095	protein_coding	3	49761727	49823975	0.23518	-2.10343	57	17.96	383	5.992e-07	0.000365035	GTEx/v8/Adipose_Visceral_Omentum:GTEx/v8/Artery_Tibial:GTEx/v8/Brain_Cerebellar_Hemisphere:GTEx/v8/Esophagus_Mucosa:GTEx/v8/Nerve_Tibial:GTEx/v8/Thyroid	-	6.1e-16	rs2280406;rs3819325;rs73077175;rs34484573;rs7613360;rs1873625;rs2280405;rs13100903;rs2526388;rs6800021
16	CDHR4	389118	ENSG00000187492	protein_coding	3	49828165	49837268	0.0134739	0.0436097	10	8.931	395	1.71488e-27	3.60667e-66	GTEx/v8/Artery_Aorta:GTEx/v8/Artery_Tibial:GTEx/v8/Colon_Sigmoid:GTEx/v8/Esophagus_Mucosa:GTEx/v8/Skin_Sun_Exposed_Lower_leg:GTEx/v8/Testis:GTEx/v8/Thyroid	-	6.1e-16	rs2280406;rs3819325;rs34484573;rs1873625;rs7613360;rs6800021;rs13100903;rs73077175;rs2280405;rs2526388
16	FAM212A	389119	ENSG00000185614	protein_coding	3	49840687	49842463	0.000589161	NA	6	9.432	458	5.36068e-45	1.03287e-36	GTEx/v8/Artery_Aorta:GTEx/v8/Artery_Tibial:GTEx/v8/Brain_Cerebellar_Hemisphere:GTEx/v8/Brain_Cerebellum:GTEx/v8/Esophagus_Mucosa:GTEx/v8/Muscle_Skeletal:GTEx/v8/Cells_Cultured_fibroblasts:GTEx/v8/Skin_Not_Sun_Exposed_Suprapubic:GTEx/v8/Skin_Sun_Exposed_Lower_leg:GTEx/v8/Testis	-	6.1e-16	rs2280406;rs3819325;rs34484573;rs1873625;rs73077175;rs2280405;rs7613360;rs13100903;rs6800021;rs2526388;rs35917071
16	UBA7	7318	ENSG00000182179	protein_coding	3	49842640	49851379	2.68228e-14	-0.315381	8	9.432	456	9.10366e-62	2.47495e-51	GTEx/v8/Whole_Blood:GTEx/v8/Artery_Aorta:GTEx/v8/Artery_Tibial:GTEx/v8/Colon_Sigmoid:GTEx/v8/Colon_Transverse:GTEx/v8/Esophagus_Mucosa:GTEx/v8/Esophagus_Muscularis:GTEx/v8/Liver:GTEx/v8/Lung:GTEx/v8/Muscle_Skeletal:GTEx/v8/Nerve_Tibial:GTEx/v8/Pancreas:GTEx/v8/Prostate:GTEx/v8/Minor_Salivary_Gland:GTEx/v8/Cells_Cultured_fibroblasts:GTEx/v8/Skin_Not_Sun_Exposed_Suprapubic:GTEx/v8/Skin_Sun_Exposed_…	+	6.1e-16	rs34484573;rs2280406;rs3819325;rs73077175;rs1873625;rs2280405;rs7613360;rs13100903;rs2526388;rs6800021;rs35917071
16	TRAIP	10293	ENSG00000183763	protein_coding	3	49866034	49894007	0.125104	-0.132255	25	17.61	70	0.000120704	0.0101474	GTEx/v8/Skin_Not_Sun_Exposed_Suprapubic	-	6.1e-16	rs2280406;rs3819325;rs73077175;rs34484573;rs2280405;rs7613360;rs35917071
16	CAMKV	79012	ENSG00000164076	protein_coding	3	49895421	49907655	0.996846	-0.638323	22	18.51	303	1.65033e-18	1.46639e-13	GTEx/v8/Small_Intestine_Terminal_Ileum:GTEx/v8/Stomach:GTEx/v8/Testis	-	6.1e-16	rs2280406;rs3819325;rs2280405;rs7613360;rs34484573;rs35917071;rs73077175;rs13100903;rs2526388;rs6800021
16	MST1R	4486	ENSG00000164078	protein_coding	3	49924435	49941299	1.69349e-20	-0.377645	21	18.51	449	4.4181e-21	3.12618e-16	GTEx/v8/Adipose_Subcutaneous:GTEx/v8/Adipose_Visceral_Omentum:GTEx/v8/Whole_Blood:GTEx/v8/Artery_Aorta:GTEx/v8/Artery_Tibial:GTEx/v8/Brain_Anterior_cingulate_cortex_BA24:GTEx/v8/Brain_Caudate_basal_ganglia:GTEx/v8/Brain_Cerebellar_Hemisphere:GTEx/v8/Brain_Cerebellum:GTEx/v8/Brain_Cortex:GTEx/v8/Brain_Nucleus_accumbens_basal_ganglia:GTEx/v8/Brain_Spinal_cord_cervical_c-1:GTEx/v8/Colon_Sigmoid:GTEx…	-	6.1e-16	rs2280406;rs3819325;rs7613360;rs34484573;rs1873625;rs73077175;rs2280405;rs13100903;rs2526388;rs6800021;rs35917071
16	NA	NA	ENSG00000228008	protein_coding	3	49941278	49954370	NA	NA	19	13.15	422	6.92195e-11	2.36031e-07	GTEx/v8/Artery_Aorta:GTEx/v8/Colon_Sigmoid:GTEx/v8/Colon_Transverse:GTEx/v8/Esophagus_Muscularis:GTEx/v8/Lung:GTEx/v8/Pituitary:GTEx/v8/Small_Intestine_Terminal_Ileum:GTEx/v8/Stomach:GTEx/v8/Thyroid	-	6.1e-16	rs2280406;rs3819325;rs7613360;rs1873625;rs73077175;rs2280405;rs13100903;rs2526388;rs6800021
16	MON1A	84315	ENSG00000164077	protein_coding	3	49946302	49967606	0.00636811	-0.629673	27	13.15	305	4.32909e-08	1.16113e-05	GTEx/v8/Adrenal_Gland:GTEx/v8/Whole_Blood:GTEx/v8/Artery_Tibial:GTEx/v8/Esophagus_Muscularis:GTEx/v8/Testis:GTEx/v8/Thyroid	+	6.1e-16	rs2280406;rs3819325;rs7613360;rs35917071;rs2526388;rs6800021;rs1873625;rs73077175;rs2280405;rs13100903
16	RBM6	10180	ENSG00000004534	protein_coding	3	49977440	50137478	1	-0.685653	153	17.77	458	1.03317e-130	3.30235e-109	GTEx/v8/Adipose_Subcutaneous:GTEx/v8/Adipose_Visceral_Omentum:GTEx/v8/Adrenal_Gland:GTEx/v8/Cells_EBV-transformed_lymphocytes:GTEx/v8/Whole_Blood:GTEx/v8/Artery_Aorta:GTEx/v8/Artery_Coronary:GTEx/v8/Artery_Tibial:GTEx/v8/Brain_Amygdala:GTEx/v8/Brain_Anterior_cingulate_cortex_BA24:GTEx/v8/Brain_Caudate_basal_ganglia:GTEx/v8/Brain_Cerebellar_Hemisphere:GTEx/v8/Brain_Cerebellum:GTEx/v8/Brain_Cortex:…	+	6.1e-16	rs2280406;rs35917071;rs7613360;rs73077175;rs13100903;rs34484573;rs1873625;rs3819325;rs2280405;rs2526388;rs6800021
16	RBM5	10181	ENSG00000003756	protein_coding	3	50126341	50156454	0.999999	-0.605889	35	18.47	208	5.73777e-06	0.00272786	GTEx/v8/Adipose_Visceral_Omentum:GTEx/v8/Esophagus_Mucosa:GTEx/v8/Nerve_Tibial	+	6.1e-16	rs2280406;rs13100903;rs7613360;rs35917071;rs3819325;rs2280405;rs6800021
16	SEMA3F	6405	ENSG00000001617	protein_coding	3	50192478	50226508	0.999918	NA	37	19.09	418	5.53285e-12	8.517e-09	GTEx/v8/Adipose_Subcutaneous:GTEx/v8/Adipose_Visceral_Omentum:GTEx/v8/Artery_Aorta:GTEx/v8/Brain_Cortex:GTEx/v8/Brain_Hippocampus:GTEx/v8/Esophagus_Muscularis:GTEx/v8/Heart_Atrial_Appendage:GTEx/v8/Heart_Left_Ventricle:GTEx/v8/Lung:GTEx/v8/Nerve_Tibial:GTEx/v8/Ovary:GTEx/v8/Spleen	+	6.1e-16	rs7613360;rs6800021;rs2280406;rs3819325;rs13100903;rs1873625;rs2526388;rs2280405
16	GNAT1	2779	ENSG00000114349	protein_coding	3	50229045	50233949	2.50523e-06	-0.274733	13	14.65	103	6.26752e-05	0.0214064	GTEx/v8/Lung	+	5.5e-15	rs6800021;rs7613360;rs1873625;rs2280406;rs3819325
16	GNAI2	2771	ENSG00000114353	protein_coding	3	50263724	50296787	0.86116	-0.965006	0	0	77	5.25121e-05	1.00215e-05	GTEx/v8/Whole_Blood:GTEx/v8/Skin_Sun_Exposed_Lower_leg	-	1.5e-12	rs7613360;rs2280406
16	LSMEM2	132228	ENSG00000179564	protein_coding	3	50316458	50325545	2.89144e-05	-0.548022	0	0	20	0.000482787	0.00239992	GTEx/v8/Muscle_Skeletal	+	5.5e-15	rs2280406;rs3819325
16	IFRD2	7866	ENSG00000214706	protein_coding	3	50325163	50330349	5.5261e-06	-0.616738	0	0	70	5.18205e-05	8.87295e-06	GTEx/v8/Brain_Cerebellum:GTEx/v8/Muscle_Skeletal:GTEx/v8/Stomach	-	2e-12	rs34484573;rs35917071;rs7613360;rs2280406
16	HYAL3	8372	ENSG00000186792	protein_coding	3	50330262	50336899	1.52466e-05	-0.35315	0	0	443	2.33572e-26	9.33926e-66	GTEx/v8/Adipose_Subcutaneous:GTEx/v8/Adipose_Visceral_Omentum:GTEx/v8/Adrenal_Gland:GTEx/v8/Cells_EBV-transformed_lymphocytes:GTEx/v8/Whole_Blood:GTEx/v8/Artery_Aorta:GTEx/v8/Artery_Coronary:GTEx/v8/Artery_Tibial:GTEx/v8/Brain_Amygdala:GTEx/v8/Brain_Anterior_cingulate_cortex_BA24:GTEx/v8/Brain_Caudate_basal_ganglia:GTEx/v8/Brain_Cerebellar_Hemisphere:GTEx/v8/Brain_Cerebellum:GTEx/v8/Brain_Cortex:…	+	6.1e-16	rs73077175;rs2280406;rs3819325;rs7613360;rs13100903;rs2526388;rs6800021;rs1873625;rs34484573;rs35917071;rs2280405
16	NAT6	24142	ENSG00000243477	protein_coding	3	50333833	50336852	0.402945	-0.113189	0	0	170	1.77187e-14	1.51016e-13	GTEx/v8/Adipose_Subcutaneous:GTEx/v8/Adipose_Visceral_Omentum:GTEx/v8/Artery_Aorta:GTEx/v8/Artery_Tibial:GTEx/v8/Brain_Anterior_cingulate_cortex_BA24:GTEx/v8/Brain_Caudate_basal_ganglia:GTEx/v8/Brain_Cortex:GTEx/v8/Brain_Frontal_Cortex_BA9:GTEx/v8/Brain_Hypothalamus:GTEx/v8/Breast_Mammary_Tissue:GTEx/v8/Colon_Sigmoid:GTEx/v8/Colon_Transverse:GTEx/v8/Esophagus_Mucosa:GTEx/v8/Heart_Atrial_Appendage…	-	6.1e-16	rs73077175;rs13100903;rs6800021;rs7613360;rs2280406;rs2280405;rs3819325;rs2526388;rs34484573;rs35917071
16	HYAL1	3373	ENSG00000114378	protein_coding	3	50337320	50349812	0.00553671	0.476164	0	0	310	1.98026e-07	8.73518e-21	GTEx/v8/Adipose_Subcutaneous:GTEx/v8/Adipose_Visceral_Omentum:GTEx/v8/Adrenal_Gland:GTEx/v8/Artery_Tibial:GTEx/v8/Breast_Mammary_Tissue:GTEx/v8/Esophagus_Muscularis:GTEx/v8/Heart_Atrial_Appendage:GTEx/v8/Heart_Left_Ventricle:GTEx/v8/Lung:GTEx/v8/Muscle_Skeletal:GTEx/v8/Nerve_Tibial:GTEx/v8/Pancreas:GTEx/v8/Minor_Salivary_Gland:GTEx/v8/Cells_Cultured_fibroblasts:GTEx/v8/Skin_Not_Sun_Exposed_Suprap…	+	6.1e-16	rs34484573;rs35917071;rs6800021;rs2526388;rs7613360;rs2280406;rs3819325;rs73077175;rs1873625
16	RASSF1	11186	ENSG00000068028	protein_coding	3	50367219	50378411	4.8582e-08	-0.411947	0	0	189	2.60828e-05	2.70638e-09	GTEx/v8/Adipose_Subcutaneous:GTEx/v8/Brain_Cerebellum:GTEx/v8/Skin_Not_Sun_Exposed_Suprapubic:GTEx/v8/Spleen	-	1.4e-15	rs2280405;rs2280406;rs3819325;rs7613360;rs6800021;rs13100903
16	NPRL2	10641	ENSG00000114388	protein_coding	3	50384761	50388522	0.345175	-0.107064	0	0	3	0.000806507	0.0367669	GTEx/v8/Thyroid	+	9.4e-08	rs7613360
16	CYB561D2	11068	ENSG00000114395	protein_coding	3	50388126	50395891	0.0147105	-0.298456	0	0	41	2.84206e-06	2.37473e-28	GTEx/v8/Adipose_Visceral_Omentum:GTEx/v8/Breast_Mammary_Tissue:GTEx/v8/Esophagus_Muscularis:GTEx/v8/Liver:GTEx/v8/Muscle_Skeletal:GTEx/v8/Pancreas:GTEx/v8/Stomach:GTEx/v8/Thyroid	+	4.9e-12	rs7613360;rs2280406;rs6800021
16	CACNA2D2	9254	ENSG00000007402	protein_coding	3	50400233	50541675	0.999693	NA	0	0	161	5.60668e-07	0.000168169	GTEx/v8/Liver:GTEx/v8/Pancreas:GTEx/v8/Thyroid	+	6.1e-16	rs7613360;rs2280406;rs6800021;rs3819325
16	C3orf18	51161	ENSG00000088543	protein_coding	3	50595462	50608458	0.014308	-1.53819	0	0	9	0.000153503	3.44882e-09	GTEx/v8/Muscle_Skeletal:GTEx/v8/Thyroid	+	1.1e-09	rs2280405;rs6800021
16	HEMK1	51409	ENSG00000114735	protein_coding	3	50606583	50622366	8.23153e-05	-2.53452	0	0	69	4.09338e-05	1.55464e-12	GTEx/v8/Esophagus_Muscularis:GTEx/v8/Heart_Atrial_Appendage:GTEx/v8/Lung:GTEx/v8/Muscle_Skeletal	+	3.8e-13	rs2280406;rs7613360;rs2526388;rs3819325
16	MAPKAPK3	7867	ENSG00000114738	protein_coding	3	50648951	50686720	2.71041e-06	0.0772686	0	0	221	5.19345e-09	9.16107e-48	GTEx/v8/Muscle_Skeletal:GTEx/v8/Thyroid	+	6.1e-16	rs2280406;rs3819325;rs7613360;rs13100903;rs2526388;rs6800021;rs1873625
16	DOCK3	1795	ENSG00000088538	protein_coding	3	50712672	51421629	1	-0.836765	0	0	264	4.653e-15	1.06288e-80	GTEx/v8/Adipose_Subcutaneous:GTEx/v8/Artery_Tibial:GTEx/v8/Nerve_Tibial:GTEx/v8/Skin_Not_Sun_Exposed_Suprapubic:GTEx/v8/Skin_Sun_Exposed_Lower_leg:GTEx/v8/Thyroid	-	6.1e-16	rs1873625;rs2280406;rs6800021;rs3819325;rs7613360;rs73077175;rs34484573;rs35917071;rs2526388;rs2280405;rs13100903
17	RRP9	9136	ENSG00000114767	protein_coding	3	51967446	51975957	0.342043	-0.000304986	0	0	15	3.54091e-05	5.72957e-05	GTEx/v8/Artery_Coronary:GTEx/v8/Cells_Cultured_fibroblasts	+	9.4e-09	rs6798941;rs2878762
17	ALAS1	211	ENSG00000023330	protein_coding	3	52232102	52248343	0.907957	-0.640089	0	0	66	2.91889e-05	0.00132022	GTEx/v8/Adipose_Subcutaneous	-	1.6e-08	rs6798941;rs2878762
17	TWF2	11344	ENSG00000247596	protein_coding	3	52262626	52273276	0.85781	NA	0	0	15	0.000143954	0.000248247	GTEx/v8/Esophagus_Muscularis:GTEx/v8/Heart_Left_Ventricle	-	1.6e-08	rs62253656;rs36033494;rs6798941;rs2878762
17	PPM1M	132160	ENSG00000164088	protein_coding	3	52279841	52284613	0.0923289	-0.870254	0	0	137	1.97902e-08	3.19671e-25	GTEx/v8/Adipose_Subcutaneous:GTEx/v8/Adrenal_Gland:GTEx/v8/Artery_Tibial:GTEx/v8/Brain_Cerebellar_Hemisphere:GTEx/v8/Brain_Cerebellum:GTEx/v8/Brain_Frontal_Cortex_BA9:GTEx/v8/Brain_Hypothalamus:GTEx/v8/Breast_Mammary_Tissue:GTEx/v8/Esophagus_Muscularis:GTEx/v8/Heart_Atrial_Appendage:GTEx/v8/Heart_Left_Ventricle:GTEx/v8/Muscle_Skeletal:GTEx/v8/Nerve_Tibial:GTEx/v8/Pancreas:GTEx/v8/Pituitary:GTEx/v…	+	5.1e-09	rs62253656;rs36033494;rs6798941;rs2878762
17	GLYCTK	132158	ENSG00000168237	protein_coding	3	52321105	52329272	1.36483e-06	-0.331397	0	0	164	1.14862e-12	4.76175e-27	GTEx/v8/Adrenal_Gland:GTEx/v8/Whole_Blood:GTEx/v8/Artery_Aorta:GTEx/v8/Artery_Tibial:GTEx/v8/Brain_Cerebellum:GTEx/v8/Colon_Transverse:GTEx/v8/Esophagus_Mucosa:GTEx/v8/Lung:GTEx/v8/Nerve_Tibial:GTEx/v8/Skin_Not_Sun_Exposed_Suprapubic:GTEx/v8/Skin_Sun_Exposed_Lower_leg:GTEx/v8/Spleen:GTEx/v8/Thyroid	+	5.1e-09	rs6798941;rs2878762;rs62253656
17	SEMA3G	56920	ENSG00000010319	protein_coding	3	52467069	52479101	6.07683e-10	-0.542603	0	0	5	5.754e-05	0.0163673	GTEx/v8/Breast_Mammary_Tissue	+	5.4e-09	rs62253656
17	NISCH	11188	ENSG00000010322	protein_coding	3	52489134	52527087	0.817101	-0.59315	0	0	10	0.000341308	1.46544e-08	GTEx/v8/Thyroid	+	1.9e-07	rs6798941;rs2878762;rs36033494
17	NT5DC2	64943	ENSG00000168268	protein_coding	3	52558386	52569070	0.00460887	NA	0	0	273	5.78353e-12	4.11703e-37	GTEx/v8/Adipose_Subcutaneous:GTEx/v8/Adipose_Visceral_Omentum:GTEx/v8/Cells_EBV-transformed_lymphocytes:GTEx/v8/Whole_Blood:GTEx/v8/Artery_Aorta:GTEx/v8/Artery_Tibial:GTEx/v8/Breast_Mammary_Tissue:GTEx/v8/Colon_Sigmoid:GTEx/v8/Colon_Transverse:GTEx/v8/Esophagus_Muscularis:GTEx/v8/Heart_Atrial_Appendage:GTEx/v8/Heart_Left_Ventricle:GTEx/v8/Nerve_Tibial:GTEx/v8/Cells_Cultured_fibroblasts:GTEx/v8/Sk…	+	5.2e-10	rs6798941;rs2878762;rs62253656
17	PBRM1	55193	ENSG00000163939	protein_coding	3	52579368	52719933	1	NA	0	0	172	1.05466e-20	1.84474e-54	GTEx/v8/Artery_Tibial:GTEx/v8/Esophagus_Mucosa:GTEx/v8/Cells_Cultured_fibroblasts:GTEx/v8/Thyroid	-	5.1e-09	rs6798941;rs2878762;rs62253656
17	GNL3	26354	ENSG00000163938	protein_coding	3	52715172	52728508	1.5396e-09	NA	0	0	227	1.49152e-12	1.73885e-19	GTEx/v8/Adipose_Subcutaneous:GTEx/v8/Artery_Aorta:GTEx/v8/Artery_Coronary:GTEx/v8/Artery_Tibial:GTEx/v8/Brain_Cerebellar_Hemisphere:GTEx/v8/Brain_Cerebellum:GTEx/v8/Brain_Cortex:GTEx/v8/Brain_Frontal_Cortex_BA9:GTEx/v8/Brain_Nucleus_accumbens_basal_ganglia:GTEx/v8/Brain_Putamen_basal_ganglia:GTEx/v8/Breast_Mammary_Tissue:GTEx/v8/Colon_Sigmoid:GTEx/v8/Colon_Transverse:GTEx/v8/Esophagus_Gastroesoph…	+	5.1e-09	rs6798941;rs2878762;rs62253656
17	GLT8D1	55830	ENSG00000016864	protein_coding	3	52728505	52740048	0.00348978	NA	0	0	22	0.000102366	9.6782e-06	GTEx/v8/Pancreas:GTEx/v8/Thyroid	-	3.2e-08	rs6798941;rs2878762
17	NEK4	6787	ENSG00000114904	protein_coding	3	52744800	52804965	1.2165e-12	-0.30452	0	0	201	1.18664e-11	3.1631e-21	GTEx/v8/Adipose_Subcutaneous:GTEx/v8/Adipose_Visceral_Omentum:GTEx/v8/Adrenal_Gland:GTEx/v8/Artery_Tibial:GTEx/v8/Brain_Cerebellar_Hemisphere:GTEx/v8/Breast_Mammary_Tissue:GTEx/v8/Colon_Transverse:GTEx/v8/Esophagus_Gastroesophageal_Junction:GTEx/v8/Esophagus_Mucosa:GTEx/v8/Esophagus_Muscularis:GTEx/v8/Heart_Atrial_Appendage:GTEx/v8/Lung:GTEx/v8/Muscle_Skeletal:GTEx/v8/Nerve_Tibial:GTEx/v8/Pancrea…	+	5.1e-09	rs6798941;rs2878762;rs62253656
17	ITIH1	3697	ENSG00000055957	protein_coding	3	52811603	52826078	4.79132e-18	-0.271541	0	0	123	3.19669e-07	4.32423e-09	GTEx/v8/Artery_Tibial:GTEx/v8/Nerve_Tibial	+	5.1e-09	rs6798941;rs2878762
17	ITIH3	3699	ENSG00000162267	protein_coding	3	52828784	52843025	6.66881e-12	0.023185	5	7.015	172	1.38222e-09	4.347e-06	GTEx/v8/Whole_Blood:GTEx/v8/Muscle_Skeletal	-	2.2e-09	rs6798941;rs2878762;rs62253656
17	ITIH4	3700	ENSG00000055955	protein_coding	3	52846991	52865495	4.63111e-05	0.372344	40	22.3	321	1.13589e-144	1.05694e-125	GTEx/v8/Adipose_Subcutaneous:GTEx/v8/Adipose_Visceral_Omentum:GTEx/v8/Cells_EBV-transformed_lymphocytes:GTEx/v8/Whole_Blood:GTEx/v8/Artery_Aorta:GTEx/v8/Artery_Coronary:GTEx/v8/Artery_Tibial:GTEx/v8/Brain_Amygdala:GTEx/v8/Brain_Anterior_cingulate_cortex_BA24:GTEx/v8/Brain_Caudate_basal_ganglia:GTEx/v8/Brain_Cerebellar_Hemisphere:GTEx/v8/Brain_Cerebellum:GTEx/v8/Brain_Cortex:GTEx/v8/Brain_Frontal_…	-	5.2e-10	rs6798941;rs2878762;rs62253656;rs36033494
17	NA	NA	ENSG00000243696	protein_coding	3	52847298	52869745	NA	NA	43	22.3	0	NA	NA	NA	NA	1.8e-08	rs6798941;rs2878762;rs62253656
17	MUSTN1	389125	ENSG00000272573	protein_coding	3	52867130	52869235	0.00175219	0.119816	33	22.3	211	4.48932e-30	1.16289e-23	GTEx/v8/Cells_EBV-transformed_lymphocytes:GTEx/v8/Whole_Blood:GTEx/v8/Artery_Aorta:GTEx/v8/Heart_Atrial_Appendage:GTEx/v8/Lung:GTEx/v8/Muscle_Skeletal:GTEx/v8/Cells_Cultured_fibroblasts	-	5.1e-09	rs6798941;rs2878762;rs62253656;rs36033494
17	TMEM110-MUSTN1	100526772	ENSG00000248592	protein_coding	3	52867137	52931578	0.684628	NA	85	22.3	0	NA	NA	NA	NA	3.3e-10	rs6798941;rs2878762;rs62253656
17	TMEM110	375346	ENSG00000213533	protein_coding	3	52870235	52931612	0.901349	0.93292	83	22.3	260	1.13651e-21	1.40666e-16	GTEx/v8/Adipose_Subcutaneous:GTEx/v8/Adipose_Visceral_Omentum:GTEx/v8/Cells_EBV-transformed_lymphocytes:GTEx/v8/Whole_Blood:GTEx/v8/Artery_Aorta:GTEx/v8/Brain_Amygdala:GTEx/v8/Breast_Mammary_Tissue:GTEx/v8/Colon_Sigmoid:GTEx/v8/Esophagus_Muscularis:GTEx/v8/Heart_Atrial_Appendage:GTEx/v8/Heart_Left_Ventricle:GTEx/v8/Lung:GTEx/v8/Muscle_Skeletal:GTEx/v8/Nerve_Tibial:GTEx/v8/Pancreas:GTEx/v8/Cells_C…	-	3.3e-10	rs6798941;rs2878762;rs62253656;rs36033494
17	SFMBT1	51460	ENSG00000163935	protein_coding	3	52937588	53080766	0.995894	-0.337614	127	12.52	321	3.42191e-25	1.66616e-19	GTEx/v8/Adipose_Subcutaneous:GTEx/v8/Adipose_Visceral_Omentum:GTEx/v8/Adrenal_Gland:GTEx/v8/Whole_Blood:GTEx/v8/Artery_Aorta:GTEx/v8/Artery_Coronary:GTEx/v8/Artery_Tibial:GTEx/v8/Brain_Cerebellar_Hemisphere:GTEx/v8/Brain_Cerebellum:GTEx/v8/Brain_Frontal_Cortex_BA9:GTEx/v8/Brain_Substantia_nigra:GTEx/v8/Breast_Mammary_Tissue:GTEx/v8/Colon_Sigmoid:GTEx/v8/Colon_Transverse:GTEx/v8/Esophagus_Gastroes…	-	4e-10	rs2878762;rs6798941;rs62253656;rs36033494
17	NA	NA	ENSG00000272305	protein_coding	3	53003135	53133469	NA	NA	162	13.18	0	NA	NA	NA	NA	4e-10	rs6798941;rs2878762;rs62253656;rs36033494
17	RFT1	91869	ENSG00000163933	protein_coding	3	53122499	53164478	3.17067e-06	0.277385	115	12.61	321	6.2887e-113	1.25299e-95	GTEx/v8/Adipose_Subcutaneous:GTEx/v8/Adipose_Visceral_Omentum:GTEx/v8/Adrenal_Gland:GTEx/v8/Whole_Blood:GTEx/v8/Artery_Aorta:GTEx/v8/Artery_Coronary:GTEx/v8/Artery_Tibial:GTEx/v8/Brain_Amygdala:GTEx/v8/Brain_Anterior_cingulate_cortex_BA24:GTEx/v8/Brain_Caudate_basal_ganglia:GTEx/v8/Brain_Cerebellar_Hemisphere:GTEx/v8/Brain_Cerebellum:GTEx/v8/Brain_Cortex:GTEx/v8/Brain_Frontal_Cortex_BA9:GTEx/v8/B…	+	5.2e-10	rs62253656;rs36033494;rs2878762;rs6798941
17	PRKCD	5580	ENSG00000163932	protein_coding	3	53190025	53226733	0.997594	NA	0	0	53	1.93428e-05	0.0349165	GTEx/v8/Brain_Nucleus_accumbens_basal_ganglia	+	5.5e-08	rs62253656
17	TKT	7086	ENSG00000163931	protein_coding	3	53258723	53290068	0.0602835	NA	0	0	33	3.22596e-05	1.85769e-10	GTEx/v8/Adipose_Subcutaneous:GTEx/v8/Esophagus_Mucosa:GTEx/v8/Thyroid	+	5.1e-09	rs2878762;rs6798941
17	SELENOK	58515	ENSG00000113811	protein_coding	3	53918437	53926015	0.00322865	NA	0	0	1	0.000134381	2.82561e-05	GTEx/v8/Esophagus_Muscularis	+	2.4e-08	rs6798941;rs2878762
18	FOXP1	27086	ENSG00000114861	protein_coding	3	71003844	71633140	0.999751	-0.0806505	1	2.466	0	NA	NA	NA	NA	9.4e-09	rs830627
19	CHMP2B	25978	ENSG00000083937	protein_coding	3	87276421	87304698	0.0130803	-0.213418	0	0	68	1.19906e-05	1.96228e-09	GTEx/v8/Adipose_Visceral_Omentum	-	1.4e-08	rs114547690
19	HTR1F	3355	ENSG00000179097	protein_coding	3	88039846	88042919	0.00161477	-0.187524	0	0	247	1.73864e-06	4.86748e-08	GTEx/v8/Adipose_Visceral_Omentum	-	3.7e-07	rs114547690;rs2125223
[truncated: 373 more rows]

## Sheet: SD6
Supplementary Data 6: Genes associated with self-reported walking pace using genome-wide gene-based analysis in MAGMA.
[truncated: 18,766 more rows]

## Sheet: SD7
Supplementary Data 7: MAGMA gene-property analysis for self-reported walking pace.
[truncated: 56 more rows]

## Sheet: SD8
Supplementary Data 8: Genetic correlations
[truncated: 56 more rows]

## Sheet: SD9
Supplementary Data 9: Mendelian randomisation
[truncated: 24 more rows]

[truncated: 2 more sheets: SD10, SD11]
